# Supplementary material for: Effect of hemodialysis on short-term outcomes after colon cancer surgery
Source: PLoS One. 2022 Jan 12;17(1):e0262531. doi: 10.1371/journal.pone.0262531 (PMC8754322; doi:10.1371/journal.pone.0262531)
Supplement: S1 File — (XLSX) [file pone.0262531.s001.xlsx]

## Sheet: multivariate analysis
	univariate analysis	0.908	0.426	0.242	0.61	0.018	0.893	0.5	0.966	0.247	0.427	0.07	0.945	0.938
	CD grade≧2:1	sex M:1	<70:0 ≧70:1	BMI ≧25:1	ASA PS ≧2:1	HD yes:1	tumor location right:0,left:1	cT4:1	cN(+):1	cM(+):1	Lap:0 open:1	Operation time ≧222:1	Preoperative chemotherapy yes:1	Combined resection yes:1
HD	0	1	1	0	1	1	0	0	0	0	0	1	0	0
	1	0	1	0	1	1	1	0	0	0	1	1	0	0
	0	1	1	0	1	1	1	0	0	0	1	0	0	0
	1	1	1	1	1	1	1	0	0	0	0	1	0	0
	0	0	1	1	1	1	0	0	0	0	0	0	0	0
	0	0	1	0	1	1	0	0	0	0	0	0	0	0
	1	1	1	0	1	1	0	0	0	0	0	0	0	0
	0	1	0	0	1	1	0	0	1	0	0	1	0	0
	1	0	1	0	1	1	1	0	0	0	1	0	0	0
	0	1	1	0	1	1	0	0	0	0	0	1	0	0
	0	1	0	1	1	1	1	0	1	0	0	1	0	0
	1	0	1	0	1	1	0	0	0	0	1	0	0	0
	1	0	1	0	1	1	0	0	0	0	0	1	0	0
	0	1	0	0	1	1	1	0	0	0	0	1	0	0
	1	1	1	0	1	1	1	0	0	0	0	1	0	0
	0	0	1	0	1	1	1	0	1	0	0	1	0	0
	0	1	1	0	1	1	1	1	1	0	0	1	0	0
	0	0	1	0	1	1	0	1	1	0	0	1	0	0
	0	0	0	0	1	1	0	0	1	0	0	1	0	0
CRF	0	1	1	1	1	0	1	1	1	0	0	1	0	1
	1	1	0	0	1	0	0	1	1	0	0	1	0	0
	0	1	1	0	1	0	0	0	0	1	1	0	0	0
	0	1	1	0	1	0	1	0	1	0	0	1	0	0
	0	1	1	1	1	0	0	0	0	0	0	1	0	0
	0	0	0	0	1	0	1	0	0	0	0	0	0	0
	0	0	1	0	0	0	1	0	0	0	1	0	0	0
	0	1	1	0	1	0	0	0	0	0	1	0	0	0
	0	1	1	0	0	0	1	0	0	0	1	0	0	0
	0	0	1	1	1	0	1	1	1	0	0	0	0	0
	1	0	1	1	0	0	1	1	1	0	0	1	0	0
	0	1	1	1	0	0	0	0	0	0	0	0	0	0
	1	1	1	0	1	0	1	0	0	0	0	1	0	0
	0	1	0	0	1	0	1	0	0	0	0	0	0	0
	0	0	1	0	1	0	1	0	0	0	1	0	0	0
	0	0	1	0	1	0	1	0	1	0	0	0	0	0
	1	1	1	1	1	0	0	0	1	0	0	0	0	0
	0	1	1	0	0	0	1	0	0	0	0	0	0	0
	0	1	1	0	1	0	0	0	0	0	0	1	0	0
	0	1	1	0	0	0	0	0	1	0	0	0	0	0
	0	0	1	1	1	0	1	0	0	0	0	0	0	0
	1	0	1	0	1	0	0	0	0	1	0	0	0	0
	0	0	1	0	1	0	0	0	0	0	0	0	0	0
	1	1	1	0	1	0	0	0	0	0	0	0	0	0
	0	0	1	0	1	0	0	0	1	0	0	0	0	0
	0	1	1	1	0	0	0	0	0	0	0	0	0	0
	0	0	0	1	1	0	1	0	1	0	0	0	0	0
	0	0	1	0	1	0	0	0	0	0	0	0	0	0
	0	0	1	1	1	0	1	1	1	1	0	0	0	1
	0	1	0	1	1	0	1	0	0	0	0	1	0	0
	0	1	1	1	1	0	1	0	1	0	0	1	0	0
	1	1	1	0	1	0	0	0	0	0	0	1	0	0
	0	0	1	1	1	0	0	0	1	0	0	1	0	0
	0	0	0	0	1	0	0	0	0	0	0	1	0	0
	0	0	0	0	1	0	0	0	0	0	0	1	0	0
	0	1	1	0	1	0	1	0	0	0	0	1	0	0
	0	1	0	1	1	0	1	0	0	0	0	0	0	0
	0	1	0	0	1	0	1	1	1	1	0	1	1	0
	0	1	1	0	1	0	0	0	0	0	0	1	0	0
	0	1	1	1	1	0	0	1	1	0	0	1	0	0
	0	1	1	0	1	0	0	0	0	0	0	0	0	0
	0	1	1	0	1	0	1	0	0	0	0	0	1	0
	1	0	1	1	0	0	0	0	0	0	0	0	0	0
	0	1	1	1	1	0	1	0	0	0	0	1	0	0
	1	1	1	0	1	0	1	0	0	0	1	0	0	0
	0	1	1	0	1	0	1	0	0	0	1	0	0	0
	0	1	0	1	0	0	1	0	0	0	1	0	1	0
	0	1	1	0	1	0	1	0	1	0	0	1	0	0
	0	0	1	0	1	0	0	0	0	0	0	0	0	0
	0	0	1	0	1	0	0	1	1	0	1	0	0	0
	0	1	1	0	1	0	1	0	0	0	0	0	0	0
	0	1	0	1	1	0	0	0	1	0	0	1	0	0
	0	1	1	0	0	0	1	0	1	0	0	0	0	0
	1	0	1	0	0	0	1	0	0	0	0	0	0	0
	0	0	1	0	1	0	0	1	1	0	0	1	0	0
	1	0	1	0	1	0	0	0	0	0	1	0	0	0
	0	1	1	0	1	0	0	0	1	0	0	0	0	0
	0	0	1	0	1	0	0	0	0	0	0	0	0	1
	0	0	1	0	1	0	1	0	0	0	0	0	0	0
normal	0	0		0	1	0	0	0	0	0	0	0	0	0
	1	0	1	0	0	0	0	0	1	1	0	1	1	0
	0	0	1	0	0	0	0	0	0	0	0	0	0	0
	0	0	0	0	0	0	0	0	0	0	0	0	0	0
	1	0	1	0	0	0	0	0	0	0	0	0	0	0
	0	0	0	0	1	0	0	0	0	0	0	0	0	0
	0	0	1	0	0	0	0	0	0	0	0	1	0	0
	0	1	0	0	0	0	0	0	0	0	0	0	0	0
	0	1	1	0	0	0	0	0	1	0	0	0	0	0
	0	0	0	0	0	0	0	0	0	0	0	0	0	0
	0	0	0	0	1	0	0	0	0	0	0	0	0	0
	1	1	1	1	0	0	0	0	0	0	0	0	0	0
	0	0	1	0	1	0	0	0	0	1	0	1	0	0
	1	0	0	0	1	0	0	0	0	0	0	0	0	0
	0	1	0	0	1	0	0	0	0	0	0	0	0	0
	1	0	1	0	0	0	0	0	1	0	0	0	0	0
	0	0	1	1	1	0	0	0	0	0	0	0	0	0
	0	0	1	0	1	0	0	0	0	0	0	0	0	0
	0	0	0	0	0	0	0	0	1	0	0	0	0	0
	0	0	1	1	1	0	0	0	0	0	0	1	0	0
	0	1	1	0	1	0	0	1	1	1	0	1	0	0
	0	0	1	0	1	0	0	0	1	0	0	0	0	0
	0	1	1	0	1	0	0	0	1	0	0	0	0	0
	0	1	0	0	0	0	0	0	1	0	0	0	0	0
	0	1	0	1	1	0	0	0	1	0	0	0	0	0
	0	0	0	0	1	0	0	1	1	0	0	1	0	0
	0	0	1	0	1	0	0	0	0	0	0	1	0	0
	1	0	1	0	1	0	0	0	0	0	0	0	0	0
	0	0	0	0	1	0	0	1	1	0	0	0	0	0
	1	1	1	1	0	0	0	0	0	0	0	0	0	0
	0	0	1	0	1	0	0	0	1	0	0	0	0	0
	0	1	0	0	1	0	0	0	1	0	0	0	0	0
	0	1	1	0	1	0	0	1	1	1	0	1	1	0
	0	1	1	0	1	0	0	1	1	0	0	1	0	0
	0	0	1	0	1	0	0	0	0	0	0	0	0	0
	0	0	0	0	0	0	0	0	0	0	0	0	0	1
	0	0	0	1	1	0	0	0	0	0	0	0	0	0
	0	1	1	0	1	0	0	0	1	0	0	0	0	0
	0	0	0	0	0	0	0	0	0	0	0	0	0	0
	0	0	1	0	1	0	0	0	1	0	0	1	0	0
	0	0	1	0	1	0	0	0	1	0	0	0	0	0
	1	1	0	0	1	0	0	1	1	0	0	1	0	1
	0	1	0	1	1	0	0	1	0	0	0	1	0	0
	0	1	0	1	0	0	0	0	0	0	0	0	0	0
	0	1	1	0	1	0	0	0	0	0	0	1	0	0
	0	1	1	0	0	0	0	0	0	0	0	0	0	0
	0	0	0	0	0	0	0	0	1	0	0	0	0	0
	0	1	0	1	1	0	0	0	0	0	0	0	0	0
	0	1	1	0	1	0	0	0	1	0	0	1	0	0
	0	0	1	0	1	0	0	0	0	0	0	0	0	0
	0	1	1	1	1	0	0	1	1	0	0	1	0	0
	0	0	1	0	0	0	0	0	0	0	0	0	0	0
	0	1	1	0	1	0	0	0	1	1	0	0	0	0
	0	0	1	1	1	0	0	0	0	0	0	0	0	0
	0	1	1	0	1	0	0	0	0	1	0	1	0	0
	0	1	1	0	1	0	0	0	0	0	0	0	0	0
	0	0	1	1	0	0	0	1	1	0	0	1	0	0
	0	1	1	0	0	0	0	0	0	0	0	0	0	0
	0	1	1	1	1	0	0	0	0	0	0	1	0	0
	0	1	1	0	1	0	0	1	0	0	0	0	0	0
	0	0	0	0	0	0	0	0	0	0	0	0	0	0
	1	0	0	0	0	0	0	0	1	1	0	1	0	0
	0	1	0	0	1	0	0	0	0	0	0	0	0	0
	0	1	1	0	1	0	0	0	0	0	0	0	0	0
	0	1	0	0	0	0	0	0	0	0	0	0	0	0
	0	0	1	0	0	0	0	0	0	0	0	1	0	0
	1	0	1	0	1	0	0	0	0	0	0	0	0	0
	0	1	1	0	1	0	0	0	1	0	0	0	0	0
	0	0	1	1	1	0	0	0	0	0	0	0	0	0
	0	0	1	0	1	0	0	1	1	0	0	0	0	0
	1	0	1	0	0	0	0	0			0	1		0
	0	0	1	0	0	0	0				0			0
	0	0	1	0	0	0	0	0	1	0	0	0	0	0
	1	0	1	0	1	0	0	0	0	0	0	0	0	0
	0	0	0	0	0	0	0	1	1	0	0	0	0	0
	1	1	1	0	1	0	0	0	0	0	0	0	0	0
	0	0	1	0	0	0	0	0	1	1	0	0	0	0
	1	0	0	0	0	0	0	0	1	0	0	0	0	0
	1	1	1	1	0	0	0	0	0	0	0	0	0	0
		0	0	0	0	0	0				0	1	0	0
	1	1	1	0	0	0	0	0	1	0	0	0	0	0
	1	1	0	1	1	0	0	0	1	0	0	0	0	0
	0	0	1	0	0	0	0	0	0	0	0	1	0	0
	0	1	0	0	0	0	0	0	0	0	0	0	0	0
	0	0	1	0	1	0	0	0	0	0	0	0	0	0
	0	0	1	0	0	0	0	0	0	0	0	0	0	0
	0	0	1	0	0	0	0	0	1	0	0	0	0	0
	0	1	0	0	0	0	0	0	1	0	0	0	0	0
	1	0	1	1	0	0	0	0	0	0	0	0	0	0
	0	0	0	0	1	0	0	1	1	0	0	1	0	1
	0	0	1	0	0	0	0	0	1	0	0	0	0	0
	1	0	1	0	1	0	0	0	0	0	0	1	0	0
	1	0	0	0	0	0	0	0	0	0	0	0	0	0
	1	1	1	0	1	0	0	0	0	0	0	0	0	0
	0	1	1	0	1	0	0	0	1	0	0	0	0	0
	1	1	0	0	1	0	0	0	1	0	0	0	0	0
	0	0	1	1	1	0	0	0	0	0	0	0	0	0
	0	0	1	0	1	0	0	0	0	1	0	1	0	0
	0	1	0	0	1	0	0	0	1	0	0	0	0	0
	1	0	0	0	0	0	0	1	1	1	0	0	0	0
	0	0	1	0	1	0	0	0	1	0	0	0	0	0
	1	0	1	0	1	0	0	0	1	0	0	0	0	0
	1	0	1	0	0	0	0	0	1	0	0	0	0	0
	0	1	1	0	1	0	0	0	0	0	0	0	0	0
	0	1	1	0	0	0	0	0	0	0	0	0	0	0
	1	0	1	0	1	0	0	0	0	0	0	1	0	0
	0	1	0	0	0	0	0	0	0	1	0	1	1	0
	1	0	1	1	0	0	0	1	0	0	0	1	0	0
	0	1	1	0	1	0	0	0	0	0	0	0	0	0
	0	0	0	1	0	0	0	0	0	0	0	1	0	0
	0	1	1	0	1	0	0	0	1	0	0	0	0	0
	0	0	1	0	1	0	0	1	1	1	0	0	0	1
	0	0	1	1	0	0	0	0	1	1	0	0	0	0
	0	1	1	0	0	0	0	0	0	0	0	0	0	0
	0	1	0	0	1	0	0	0	0	0	0	0	0	0
	0	0	1	1	1	0	0	0	0	0	0	0	0	0
	0	1	1	1	1	0	0	0	1	0	0	0	0	0
	0	0	1	0	0	0	0	0	0	0	0	0	0	0
	1	1	1	0	0	0	0				0	1	0	1
	0	0	1	0	1	0	0	0	1	1	0	1	0	0
	1	1	0	1	1	0	0	0	0	0	0	0	0	0
	0	0	0	1	1	0	0	0	1	0	0	0	0	0
	0	1	1	1	1	0	0	0	1	0	0	0	0	0
	0	0	0	0	0	0	0	1	1	1	0	1	0	1
	0	0	1	1	1	0	0	0	0	0	0	1	0	0
	0	1	0	0	0	0	0	0	1	0	0	0	0	0
	1	1	0	0	0	0	0	0	0	0	0	1	0	0
	0	1	1	0	1	0	0	0	0	1	0	0	1	0
	0	0	1	0	1	0	0	1	1	0	0	1	0	1
	0	0	1	1	1	0	0	0	0	0	0	0	0	0
	0	1	1	1	0	0	0	0	1	0	0	0	0	0
	0	1	0	0	0	0	0	0	0	0	0	0	0	0
	0	1	0	0	0	0	0	0	0	0	0	0	0	0
	0	1	0	1	1	0	0	0	0	0	0	0	0	0
	0	0	1	1	1	0	0	0	0	0	0	0	0	0
	0	1	0	0	1	0	0	0	0	0	0	0	0	0
	1	0	1	0	1	0	0	0	1	0	0	1	0	0
	0	1	0	1	0	0	0	0	0	0	0	0	0	0
	0	0	1	0	0	0	0	0	0	0	0	0	0	0
	0	0	1	0	1	0	0	0	1	1	0	1	0	0
	0	0	0	1	1	0	0	0	0	0	0	0	0	0
	0	1	0	1	1	0	0	0	1	0	0	0	0	0
	0	0	1	1	1	0	0	0	0	0	0	0	0	0
	0	1	1	0	1	0	0	0	1	0	0	0	0	0
	0	0	1	0	1	0	0	0	0	0	0	1	0	0
	0	0	0	0	1	0	0	0	0	0	0	0	0
	0	0	1	0	0	0	0	0	1	0	0	0	0	0
	0	1	0	0	1	0	0	0	0	0	0	0	0	0
	0	0	1	1	0	0	0	0	1	0	0	0	0	0
	0	1	0	1	1	0	0	0	0	0	0	0	0	0
	0	0	1	0	0	0	0	0	0	0	0	0	0	0
	0	1	1	1	1	0	0	0	1	1	0	0	0	0
	0	0	0	0	0	0	0	0	1	0	0	0	0	0
	0	0	0	0	1	0	0	0	0	0	0	0	0	0
	0	1	1	1	1	0	0	1	1	0	0	0	0	0
	0	0	1	0	1	0	0	0	1	1	0	0	0	0
	0	1	1	0	1	0	0	0	1	0	0	1	0	0
	0	1	1	0	1	0	0	0	0	0	0	0	0	0
	1	0	1	1	1	0	0	0	0	0	0	0	0	0
	0	0	1	1	1	0	0	0	1	0	0	0	0	0
	0	0	0	0	1	0	0	0	0	0	0	0	0	0
	0	1	0	0	1	0	0	0	0	0	0	1	0	0
	0	0	0	0	0	0	0	0	0	0	0	1	0	0
	0	0	1	0	1	0	0	0	1	1	0	1	0	0
	0	0	1	0	1	0	0	0	1	0	0	1	0	0
	0	1	0	0	1	0	0	0	0	0	0	0	0	0
	0	0	1	0	1	0	0	1	1	1	0	1	0	0
	0	1	1	0	1	0	0	0			0	0	0	0
	0	0	1	0	1	0	0	0	0	0	0	0	0	0
	0	0	1	0	1	0	0	0	0	0	0	0	0	0
	0	1	0	0	0	0	0	0	0	0	0	0	0	0
	0	1	1	0	1	0	0	1	1	0	0	0	0	0
	0	0	0	1	1	0	0	0	0	0	0	0	0	0
	1	1	0	1	1	0	0	0	1	0	0	0	0	0
	0	0	0	0	0	0	0	0	0	0	0	0	0	0
		1	0	1	0	0	0				0		0	0
		1	1	0	1	0	0				0		0	0
	1	1	0	0	1	0	0	0	0	0	0	1	0	0
	0	1	0	0	1	0	0	0	0	0	0	0	0	0
	0	1	0	0	1	0	0	0	0	0	0	0	0	0
	1	0	1	0	1	0	0	1	0	0	0	1	1	0
	0	0	1	0	1	0	0	1	1	0	0	1	0	0
	0	1	0	0	1	0	0	0	0	0	0	0	0	0
	0	1	1	0	1	0	0	0	0	0	0	1	0	0
	0	0	0	0	0	0	0	0	1	1	0	1	1	0
	0	0	0	0	0	0	0	0	0	0	0	1	0	0
	0	1	0	0	1	0	0	0	0	0	0	0	0	0
	0	1	1	0	1	0	0	1	1	0	0	0	0	0
	0	1	0	0	1	0	0	0	0	0	0	0	0	0
	0	1	0	1	1	0	0	0	1	0	0	1	0	0
	0	0	0	0	1	0	0	0	1	0	0	0	0	0
	1	1	0	0	1	0	0	0	1	0	0	0	0	0
	0	1	1	0	1	0	0	0	0	0	0	0	0	0
	0	1	1	0	1	0	0	0	0	0	0	0	0	0
	0	1	1	0	1	0	0	0	0	0	0	0	0	0
	1	0	1	0	1	0	0	0	0	0	0	1	0	0
	0	0	1	0	1	0	0	0	0	0	0	0	0	0
	0	0	1	0	1	0	0	0	1	1	0	1	0	0
	0	1	1	1	1	0	0	0	0	0	0	0	0	0
	0	0	1	1	1	0	0	0	0	0	0	0	0	0
	1	0	0	0	0	0	0	0	0	0	0	1	0	0
	1	1	1	0	1	0	0	0	0	0	0	0	0	0
	0	1	0	0	1	0	0	0	0	0	0	1	0	0
	0	1	1	0	1	0	0	1	1	0	0	0	0	0
	0	0	1	1	1	0	0	0	1	0	0	0	0	0
	0	0	1	1	1	0	0	0	0	0	0	0	0	0
	0	1	1	0	1	0	0	0	0	0	0	0	0	0
	0	0	1	0	1	0	0	0	0	0	0	0	0	0
	0	1	1	0	1	0	0	0	0	0	0	0	0	0
	0	1	0	0	0	0	0	0	1	0	0	0	0	0
	0	0	1	0	0	0	0	0	0	0	0	0	0	0
	0	0	1	0	1	0	0	0	1	0	0	0	0	0
	0	0	0	1	1	0	0	0	0	0	0	0	0	0
	0	1	0	0	1	0	0	0	0	0	0	0	0	0
	0	0	1	0	0	0	0	0	0	0	0	0	0	0
	1	1	1	1	1	0	0	0	1	0	0	0	0	0
	0	0	0	0	1	0	0	1	1	0	0	0	0	0
	0	1	1	0	0	0	0	0	0	0	0	0	0	0
	0	1	1	1	1	0	0	0	0	0	0	0	0	0
	0	1	1	0	1	0	0	1	1	0	0	1	0	1
	1	0	1	0	1	0	0	0	1	0	0	0	0	0
	0	1	0	0	1	0	0	0	1	1	0	0	1	0
	0	1	0	0	1	0	0	0	1	0	0	0	0	0
	0	0	0	0	1	0	0	0	0	0	0	0	0	0
	1	1	0	0	1	0	0	0	0	0	0	1	0	0
	0	0	1	0	1	0	0	0	0	0	0	0	0	0
	1	0	1	0	1	0	0	0	0	0	0	1	0	0
	0	0	1	0	1	0	0	1	0	0	0	0	0	0
	0	0	0	0	1	0	0	0	0	0	0	1	0	0
	1	0	0	0	1	0	0	0	0	0	0	1	0	0
	1	1	1	0	1	0	0	0	1	1	0	1	0	0
	0	0	1	0	0	0	0	0	0	0	0	1	0	0
	0	0	0	0	0	0	0	0	0	0	0	0	0	0
	0	0	0	0	1	0	0	0	0	0	0	1	0	0
	0	1	0	0	1	0	0	0	0	1	0	0	0	0
	0	0	1	0	1	0	0	1	1	0	0	1	0	0
	0	0	1	0	1	0	0	1	0	0	0	1	0	0
	0	1	0	0	0	0	0	0	0	0	0	1	0	0
	1	1	1	0	1	0	0	0	0	0	0	0	0	0
	0	0	0	0	0	0	0	0	0	0	0	1	0	0
	0	0	1	1	1	0	0	0	0	0	0	1	0	0
	1	0	0	0	1	0	0				0	1	0	0
	1	1	0	1	1	0	0	1	1	1	0	0	0	0
	0	0	0	0	0	0	0	0	0	0	0	0	0	0
	0	1	1	0	0	0	0	1	0	0	0	1	0	0
	0	1	1	0	0	0	0	0	0	1	0	1	0	0
	0	0	0	0	0	0	0	0	0	0	0	0	0	0
	0	1	1	1	1	0	0	0	0	0	0	0	0	0
	0	1	0	0	1	0	0	0	0	0	0	1	0	0
	0	0	1	0	1	0	0	1	0	0	0	1	0	1
	0	1	1	0	1	0	0	0	1	0	0	0	0	0
	0	0	0	0	1	0	0	0	0	0	0	0	0	0
	0	1	1	0	1	0	0	0	0	0	0	0	0	0
	1	0	1	0	1	0	0	1	1	1	0	0	0	0
	1	0	1	1	1	0	0	0	0	0	0	1	0	0
	0	1	0	1	0	0	0	0	0	0	0	0	0	0
	0	1	0	1	1	0	0	1	0	1	0	1	0	0
	0	0	1	1	1	0	0	0	0	0	0	0	0	0
	0	1	0	0	1	0	0	0	1	1	0	1	0	0
	0	0	0	1	1	0	0	1	1	1	0	1	0	0
	1	0	0	0	1	0	0	0	0	0	0	0	0	0
	0	0	1	0	0	0	0	0	0	0	0	0	0	0
	0	0	1	0	1	0	0	0	1	1	0	0	0	0
	0	0	1	0	1	0	0	0	0	0	0	1	0	0
	0	1	0	1	0	0	0	1	1	0	0	1	0	0
	0	0	1	0	1	0	0	0	1	0	0	0	0	0
	0	0	1	0	1	0	0	1	1	1	0	1	0	0
	0	0	0	1	1	0	0	0	0	0	0	0	0	0
	0	1	1	0	0	0	0	0	1	0	0	0	0	0
	0	0	1	0	1	0	0	1	1	0	0	0	0	0
	0	1	1	1	1	0	0	0	0	0	0	0	0	0
	1	0	1	0	0	0	0	0	1	0	0	1	0	0
	0	1	0	1	1	0	0	1	1	0	0	1	0	0
	1	1	1	1	1	0	0	0	1	0	0	0	0	0
	0	0	1	0	1	0	0	0	0	0	0	1	0	0
	0	1	1	1	1	0	0	0	1	0	0	0	0	0
	0	0	1	0	1	0	0	0	0	0	0	0	0	0
	0	1	0	0	1	0	0	0	0	0	0	0	0	0
	0	1	1	0	1	0	0	0	1	0	0	0	0	0
	0	0	1	1	1	0	0	0	0	0	0	0	0	0
	0	0	0	0	1	0	0	0	0	0	0	0	0	0
	0	1	0	0	1	0	0	0	1	1	0	0	0	0
	0	0	1	0	1	0	0	0	0	1	0	0	0	0
	0	0	1	0	1	0	0	0	0	0	0	0	0	0
	0	1	1	1	1	0	0	0	0	0	0	1	0	0
	0	1	1	0	1	0	0	0	1	0	0	0	0	0
	0	0	1	0	1	0	0	0	0	0	0	0	0	0
	0	1	1	0	0	0	0	0	0	0	0	1	0	0
	0	0	1	1	1	0	0	0	0	0	0	0	0	0
	0	1	0	1	0	0	0	0	0	0	0	0	0	0
	0	0	1	0	1	0	0	0	0	0	0	0	0	0
	0	1	0	0	0	0	0	0	0	0	0	0	0	0
	0	0	1	0		0	0	0	0	0	0	0	0	0
	0	1	1	0	1	0	0	0	0	0	0	1	0	1
	0	1	1	1	1	0	0	0	1	1	0	0	0	0
	0	1	1	0	1	0	0	1	1	0	0	0	0	0
		0	1	0	1	0	0	0	0	0	0	0	0	0
		0	0	0	0	0	0	0	0	0	0	1	0	0
	0	0	0	0	1	0	0	0	1	0	0	0	0	0
	0	1	1	0	1	0	0	0	0	0	0	1	0	0
		0	1	0	1	0	0	1	1	0	0	0	0	0
		0	1	0	1	0	0	0	1	0	0	0	0	0
	0	1	1	0	1	0	0	0	0	0	0	0	0	0
		0	0	0	1	0	0	0	0	1	0	0	0	0
	0	1	1	0	1	0	0	1	0	0	0	0	0	0
	0	1	1	0	0	0	0	0	0	0	0	0	0	0
	0	1	0	0	1	0	0	0	1	0	0	1	0	0
	0	1	0	0	1	0	0	0	0	0	0	1	0	0
	0	1	1	1	0	0	0	0	0	0	0	0	0	0
	0	1	0	1	1	0	0	0	0	0	0	1	0	0
	0	1	1	0	1	0	0	0	0	0	0	1	0	0
	0	1	0	0	0	0	0	0	1	0	0	0	0	0
	0	0	1	0	1	0	0	0	1	0	0	0	0	0
	0	1	1	0	0	0	0	0	1	0	0	0	0	0
	0	0	1	0	1	0	0	0	0	0	0	0	0	0
	0	1	0	0	0	0	0	0	0	0	0	0	0	0
	0	0	0	0	0	0	0	0	0	0	0	0	0	0
	0	0	1	0	0	0	0	0	0	0	0	0	0	0
	0	0	1	0	1	0	0	0	0	0	0	0	0	0
	0	1	0	1	1	0	0	0	0	0	0	0	0	0
	0	1	1	0	1	0	0	1	1	0	0	1	0	0
	0	0	1	0	1	0	0	1	0	0	0	1	0	0
	0	1	1	0	1	0	0	0	1	0	0	0	0	0
	0	1	1	0	1	0	0	1	1	1	0	1	0	1
	0	1	1	1	1	0	0	0	1	0	0	0	0	0
	0	1	1	0	1	0	0	0	0	0	0	1	0	0
	0	1	0	0	0	0	0	0	0	0	0	0	0	0
	0	0	1	0	1	0	0	0	0	0	0	0	0	0
	0	1	0	0	0	0	0	0	1	0	0	1	0	0
	0	1	0	0	0	0	0	0	0	0	0	0	0	0
	0	0	1	1	1	0	0	1	0	0	0	0	0	1
	0	0	1	0	1	0	0	0	0	0	0	1	0	1
	0	0	1	1	1	0	0	0	1	0	0	1	0	0
	0	0	0	1	0	0	0	1	1	1	0	1	0	0
	0	1	1	0	1	0	0	1	1	0	0	0	0	0
	0	1	1	1	1	0	0	0	0	0	0	0	0	0
	0	0	1	1	1	0	0	1	1	0	0	0	0	0
	0	0	0	0	0	0	0	0	0	0	0	1	0	0
	0	1	1	0	1	0	0	0	0	0	0	0	0	0
	0	1	0	1	0	0	0	0	1	0	0	0	0	0
	0	1	1	0	1	0	0	0	0	0	0	0	0	0
	0	0	1	1	1	0	0	0	1	0	0	0	0	0
	0	0	1	0	1	0	0	0	0	0	0	0	0	0
	1	0	0	1	1	0	0	0	1	0	0	0	0	0
	0	1	1	0	1	0	0	0	0	0	0	0	0	0
	1	1	1	0	1	0	0	0	0	0	0	0	0	0
	0	0	1	0	1	0	0	1	1	0	0	1	1	0
	0	0	1	0	1	0	0	1	1	1	0	0	0	0
	0	0	0	0	0	0	0	0	1	0	0	0	0	0
	0	0	1	1	1	0	0	0	1	0	0	0	0	0
	1	0	0	0	1	0	0	0	0	0	0	1	0	0
	0	0	1	0	1	0	0	0	0	0	0	0	0	0
	0	0	1	0	1	0	0	0	0	0	0	0	0	0
	0	1	1	0	1	0	0	0	0	0	0	0	0	0
	0	0	1	0	1	0	0	0	0	0	0	0	0	0
	0	1	1	0	0	0	0	0	0	0	0	0	0	0
	0	1	1	1	0	0	0	1	1	0	0	0	0	0
	0	1	1	1	0	0	0	0	0	0	0	0	0	0
	0	0	0	0	1	0	0	1	1	1	0	1	0	0
	0	1	1	0	1	0	0	1	1	0	0	1	0	0
	0	0	1	0	1	0	0	0	0	0	0	1	0	0
	0	0	1	0	1	0	0	1	1	0	0	0	0	0
	1	1	1	1	1	0	0	1	1	0	0	0	0	0
	0	1	1	0	0	0	0	0	1	0	0	0	0	0
	0	1	0	0	1	0	0	0	0	0	0	0	0	0
	0	0	0	1	0	0	0		0	0	0	0	0	0
	1	0	0	0	0	0	0	1	1	0	0	1	0	0
	0	1	1	0	1	0	0	0	0	0	0	0	0	0
	0	0	1	1	1	0	0	0	1	0	0	0	0	0
	1	0	0	0	0	0	0	0	0	0	0	1	0	0
	0	0	1	1	1	0	0	0	0	0	0	1	0	0
	0	1	1	0	1	0	0	0	1	0	0	0	0	0
	0	1	0	0	0	0	0	0	0	0	0	1	0	0
	0	1	1	0	1	0	0	0	0	1	0	0	0	0
	0	1	0	0	0	0	0	1	1	1	0	0	0	0
	0	1	1	0	0	0	0	0	0	0	0	0	0	0
	0	1	1	0	1	0	0	0	1	1	0	0	0	0
	0	1	0	0	0	0	0	0	0	0	0	1	0	0
	0	0	1	1	1	0	0	0	0	1	0	0	0	0
	1	0	1	0	0	0	0	0	1	0	0	0	0	0
	0	0	1	0	1	0	0	0	1	0	0	0	0	0
	0	1	1	0	0	0	0	0	0	1	0	0	0	0
	0	1	0	0	0	0	0	0	0	0	0	0	0	0
	0	1	0	1	1	0	0	0	1	0	0	1	0	0
	0	0	1	0	1	0	0	0	0	0	0	0	0	0
		1	1	0	1	0	0	0	0	0	0	1	0	0
	0	0	0	1	1	0	0	1	0	0	0	0	0	0
	0	1	1	0	0	0	0	0	0	0	0	0	0	0
	0	1	1	1	0	0	0	0	1	1	0	1	0	0
	1	1	1	0	1	0	0	0	1	0	0	1	0	0
	0	1	1	1	1	0	0	0	1	0	0	1	0	0
	0	0	1	0	1	0	0	0	0	0	0	0	0	0
	1	1	1	0	0	0	0	0	0	0	0	0	0	0
	0	0	1	0	1	0	0	0	1	0	0	0	0	0
	0	1	0	0	0	0	0	0	1	0	0	1	0	0
	1	0	1	0	1	0	0	0	0	0	0	0	0	0
	0	1	1	0	0	0	0	0	0	0	0	0	0	0
	0	0	1	0	0	0	0	0	0	0	0	0	0	0
	0	1	1	0	1	0	0	0	0	0	0	0	0	0
	0	0	0	0	0	0	0	0	0	0	0	1	0	0
	0	0	0	0	1	0	0	1	1	0	0	1	0	0
	0	1	0	0	0	0	0	0	0	0	0	0	0	0
	1	1	1	1	1	0	0	0	0	0	0	1	0	0
	0	0	0	0	1	0	0	0	1	0	0	0	0	0
	0	0	0	1	1	0	0	0	1	0	0	1	0	0
	0	1	0	0	1	0	0	0	0	1	0	0	1	0
	0	1	0	1	0	0	0	0	0	0	0	0	0	0
	0	0	0	0	1	0	0	0	0	0	0	0	0	0
	0	0	1	1	1	0	0	0	1	0	0	1	0	0
	0	1	0	0	1	0	0	0	0	0	0	0	0	0
	0	0	0	1	1	0	0	1	0	0	0	1	0	0
	1	1	0	1	1	0	0	0	1	0	0	0	0	0
	0	0	1	1	1	0	0	0	1	0	0	1	0	0
	0	0	0	0	1	0	0	0	0	0	0	0	0	0
	0	1	0	0	0	0	0	0	1	0	0	0	0	0
	0	0	0	0	1	0	0	0	1	0	0	1	0	0
	0	1	0	1	1	0	0	0	0	0	0	0	0	0
	0	0	1	0	1	0	0	0	1	0	0	1	0	0
	0	1	0	0	0	0	0	0	1	0	0	0	0	0
	0	0	0	0	1	0	0	1	1	0	0	0	0	0
	0	0	1	0	1	0	0	0	1	0	0	0	0	0
	0	1	1	0	1	0	0	0	1	0	0	0	0	0
	0	1	1	0	1	0	0	1	1	1	0	1	0	0
	0	1	1	0	1	0	0	0	0	0	0	0	0	0
	0	0	1	0	1	0	0	0	1	0	0	0	0	0
	1	1	1	0	1	0	0	0	0	0	0	0	0	0
	0	0	1	0		0	0	0	1	1	0	0	1	0
	0	0	1	0	1	0	0	0	0	0	0	1	0	0
	0	0	1	0	1	0	0	0	0	0	0	0	0	0
	0	0	1	1	1	0	0	0	1	0	0	0	0	0
	0	0	1	0	1	0	0	0	0	0	0	0	0	0
	0	0	1	0	1	0	0	0	1	0	0	0	0	0
	0	0	1	0	1	0	0	0	0	0	0	0	0	0
	0	1	1	0	1	0	0	0	0	0	0		0	0
	0	1	0	0	1	0	0	0	0	0	0		0	0
	0	1	1	1	1	0	0	0	0	0	0	1	0	0
	0	1	0	0	1	0	0	0	0	0	0	1	0	0
	0	1	1	0	1	0	0	0	0	0	0		0	0
	0	1	1	0	1	0	0	1	1	0	0	0	0	0
	0	0	1	0	0	0	0	0	0	0	0	1	0	0
	0	0	0	0	1	0	0	0	0	0	0	1	0	0
	0	0	1	1	1	0	0	0	0	0	0	0	0	0
	0	1	0	1	0	0	0	0	1	0	0	0	0	0
	0	0	1	0	1	0	0	1	1	1	0	1	0	0
	0	1	1	0	1	0	0	0	0	0	0	0	0	0
	1	1	1	0	0	0	0	0	0	0	0	0	0	0
	0	0	1	0	1	0	0	0	0	0	0		0	0
	0	1	0	0	1	0	0	0	0	0	0	1	0	0
	0	1	1	0	0	0	0	0	0	0	0		0	0
	0	0	0	1	0	0	0	1	1	1	0	1	0	0
	0	0	1	1	1	0	0	0	0	0	0	0	0	0
	1	0	1	0	1	0	0	0	0	0	0	0	0	0
	0	0	1	0	1	0	0	1	1	0	0	0	0	0
	0	0	0	0	0	0	0	0	0	0	0	0	0	0
	0	0	0	0	0	0	0	0	1	1	0		0	0
	1	0	1	0	1	0	0	0	1	1	0	1	0	0
	0	0	1	0	0	0	0	0	0	0	0	0	0	0
	0	1	0	0	1	0	0	0	0	0	0	0	0	0
	1	1	0	0	0	0	0	1	1	1	0	0	0	0
	0	0	1	0	1	0	0	0	0	0	0	0	0	0
	0	1	0	0	1	0	0	0	0	0	0	0	0	0
	0	0	0	0	1	0	0	0	0	1	0		0	0
	0	1	1	0	1	0	0	0	0	0	0	1	0	0
	0	0	0	1	0	0	0	0	1	0	0	1	0	0
	0	1	0	0	0	0	0	0	1	0	0	0	0	0
	0	1	1	0	0	0	0	0	0	0	0	0	0	0
	0	1	1	0	1	0	0	1	1	0	0	0	0	1
	0	0	1	0	0	0	0	0	1	0	0	0	0	0
	0	1	1	0	1	0	0	0	0	0	0		0	1
	0	0	1	0	1	0	0	0	0	0	0	0	0	0
	0	1	1	0	0	0	0	0	0	0	0		0	0
	1	0	1	1	1	0	0	0	1	0	0		0	0
	0	1	1	0	1	0	1	0	0	0	0	0	0	0
	0	0	0	0	0	0	1	0	0	0	0	0	0	0
	0	0	0	0	0	0	1	0	0	0	0	1	0	0
	0	0	0	0	1	0	1	0	1	0	0	0	0	0
	0	0	0	0	1	0	1	0	0	0	0	1	0	0
	0	0	0	1	1	0	1	0	0	0	0	0	0	0
	0	1	0	0	0	0	1	0	0	0	0	1	0	0
	1	1	1	0	1	0	1	0	1	0	0	0	0	0
	0	0	0	0	0	0	1	1	0	0	0	1	0	0
	0	0	0	0	1	0	1	1	0	0	0	1	0	0
	1	0	0	0	0	0	1	1	0	0	0	1	0	0
	0	0	0	0	0	0	1	0	0	0	0		0	0
	1	1	1	0	1	0	1	0	1	0	0	0	0	0
	1	1	1	1	1	0	1	1	1	0	0	0	0	0
	0	0	1	1	1	0	1	0	0	0	0	0	0	0
	1	0	1	0	1	0	1	0	0	0	0		0	0
	0	0	1	0	1	0	1	0	1	0	0	1	0	0
	0	1	1	0	1	0	1	0	0	0	0	1	0	0
	0	1	1	0	1	0	1	0	0	0	0	0	0	0
	0	1	1	0	1	0	1	0	0	0	0	1	0	0
	0	1	0	0	1	0	1	0	0	0	0	1	0	0
	0	0	1	0	0	0	1	1	1	0	0	1	0	0
	0	1				0	1	0	0	1	0		0	0
	0	1				0	1	0	1	1	0	1	0	0
	0	1	0	1	0	0	1	1	0	0	0	1	0	0
	0	1	0	0	0	0	1	0	1	0	0	0	0	0
	0	1	0	0	0	0	1	1	0	0	0	1	0	0
	0	1	1	1	1	0	1	0	0	0	0	0	0	0
	0	0	0	0	1	0	1	0	0	0	0	0	0	0
	0	1	0	0	0	0	1	0	1	0	0	1	0	0
	0	1	0	0	0	0	1	0	0	0	0	1	0	0
	0	1	0	0	1	0	1	1	1	0	0	1	0	1
	0	0	0	0	1	0	1	1	1	0	0	0	0	0
	1	1	1	0	1	0	1	0	0	0	0	0	0	0
	1	0	0	0	0	0	1	1	1	1	0	1	0	1
	0	0	1	1	1	0	1	0	0	0	0		0	0
	0	1	0	0	0	0	1	0	0	0	0	0	0	0
	0	1	0	0	1	0	1	0	0	0	0	0	0	0
	1	1	0	0	0	0	1	1	1	1	0	0	0	0
	0	1	0	1	1	0	1	0	0	0	0	0	0	1
	1	1	1	0	0	0	1	0	0	0	0	0	0	0
	1	1	1	0	0	0	1	0	0	0	0	1	0	0
	0	1	0	0	0	0	1	0	0	0	0	0	0	0
	0	1	0	0	0	0	1	0	0	0	0	0	0	0
	0	0	1	0	1	0	1	1	1	0	0	1	0	1
	0	1	1	0	0	0	1	0	0	0	0	1	0	0
	0	0	1	0	1	0	1	0	0	0	0	0	0	0
	0	0	0	0	0	0	1	0	0	0	0	1	0	0
	0	1	1	0	0	0	1	0	0	0	0	0	0	0
	0	1	1	0	1	0	1	0	0	0	0	0	0	0
	0	1	1	1	0	0	1	0	1	0	0	0	0	0
	0	1	1	1	0	0	1	0	1	1	0	0	0	0
	0	1	1	0	0	0	1	0	0	0	0	0	0	0
	0	0	1	0	1	0	1	0	1	0	0	0	0	0
	0	1	1	0	1	0	1	0	0	0	0	0	0	0
	0	0	0	0	0	0	1	0	0	1	0		0	0
	1	1	0	0	1	0	1	0	0	0	0	0	0	0
	0	1	0	0	1	0	1	1	1	0	0	0	0	0
	0	1	1	0	1	0	1	0	1	0	0	0	0	0
	1	1	1	0	1	0	1	1	1	1	0	1	0	0
	0	1	1	0	1	0	1	0	0	0	0		0	0
	0	1	1	0	1	0	1	1	1	0	0	0	0	0
	0	1	0	1	0	0	1	0	0	0	0	0	0	0
	0	0	1	0	1	0	1	0	0	0	0	0	0	0
	1	1	0	0	1	0	1	1	1	1	0	1	0	1
		1	1	0	0	0	1				0
	0	1	1	0	1	0	1	0	0	0	0	0	0	0
	0	1	1	1	1	0	1	0	1	0	0	0	0	0
	0	1	0	0	1	0	1	1	1	0	0	0	0	0
	0	1	0	0	1	0	1	0	0	0	0	0	0	0
	0	1	1	0	1	0	1	0	0	0	0	1	0	0
		0	0	0	1	0	1	0	0	0	0	1	0	0
	0	0	0	0	1	0	1	0	0	0	0	0	0	0
	0	1	0	1	1	0	1	1	1	0	0	1	0	1
	0	0	0	0	1	0	1	1	1	0	0	1	0	1
	0	0	0	0	0	0	1	0	1	0	0	1	0	0
	0	1	1	1	1	0	1	0	1	0	0	1	0	0
	0	0	0	0	1	0	1	1	1	1	0	1	0	0
	0	1	1	0	1	0	1	0	0	0	0	0	0	0
	0	0	0	0	0	0	1	1	1	0	0	1	0	1
	1	1	0	1	1	0	1	1	0	0	0	0	0	0
	0	0	1	0	1	0	1	1	1	0	0	1	0	1
	0	1	0	0	0	0	1	1	1	0	0	1	0	1
	0	1	0	0	1	0	1	0	0	0	0	0	0	0
		1	0	0	0	0	1	0	1	0	0	1	0	0
	0	0	1	0	1	0	1	0	0	0	0	1	0	0
	0	1	0	0	1	0	1	1	1	1	0	1	0	1
	0	1	1	1	1	0	1	0	1	1	0	1	0	0
	0	1	1	0	1	0	1	1	1	1	0	1	0	1
	0	1	0	0	1	0	1	0	0	0	0	1	0	0
	0	0	1	0	1	0	1	0	1	0	0	1	0	0
	1	1	1	0	1	0	1	0	1	1	0	1	1	1
	0	1	1	0	0	0	1	0	1	1	0	0	0	0
	1	1	1	1	1	0	1	0	0	0	0	1	0	0
	0	0	0	0	1	0	1	1	1	0	0	1	1	1
	1	1	0	0	0	0	1	0	0	0	0	1	0	0
	0	0	1	0	1	0	1	0	0	0	0	1	0	0
	1	1	1	0	1	0	1	0	0	0	0	1	0	0
	0	1	1	1	1	0	1	0	0	0	0	1	0	0
	0	0	0	0	0	0	1	0	0	0	0	1	0	0
	0	1	0	0	1	0	1	0	0	0	0	1	0	0
	1	0	1	0	1	0	1	0	1	0	0	1	0	0
	1	1	0	0	1	0	1	0	0	0	0	1	0	0
	0	0	0	1	1	0	1	0	0	0	0	1	0	0
	1	0	0	0	1	0	1	0	0	0	0	1	0	1
	0	1	0	0	0	0	1	0	0	0	0	1	0	0
	0	0	1	0	1	0	1	0	1	1	0	1	0	0
	0	1	1	1	1	0	1	0	1	0	0	1	0	0
	0	1	1	0	1	0	1	0	0	0	0	1	0	0
	0	0	1	1	1	0	1	0	1	0	0	1	0	0
	0	0	0	0	0	0	1	0	1	0	0	1	0	0
	0	0	1	0	1	0	1	0	0	0	0	1	0	0
	0	1	0	1	1	0	1	0	0	0	0	1	0	0
	0	0	1	0	1	0	1	0	1	0	0	1	0	0
	0	1	1	1	1	0	1	1	1	0	0	1	0	0
	0	0	0	0	0	0	1	0	1	0	0	1	0	0
	0	1	0	0	0	0	1	0	0	0	0	0	0	0
	0	1	1	0	1	0	1	0	1	0	0	1	0	0
	0	1	0	1	0	0	1	0	0	0	0	0	0	0
	0	1	0	1	0	0	1	0	0	0	0	1	0	0
	1	0	1	0	1	0	1	1	1	0	0	1	0	0
	0	1	0	0	0	0	1	1	1	0	0	1	0	0
	0	1	1	0	0	0	1	0	0	0	0	1	0	0
	0	0	0	0	1	0	1	0	0	0	0	0	0	0
	0	1	0	0	0	0	1	0	0	0	0	1	0	0
	0	1	1	0	1	0	1	0	1	1	0	1	1	0
	0	0	1	0	1	0	1	0	1	0	0	1	0	0
	0	1	1	0	0	0	1	0	1	0	0	0	0	0
	0	1	0	0	1	0	1	0	0	0	0	1	0	0
	0	1	1	0	1	0	1	0	1	0	0	0	0	0
	0	0	0	0	1	0	1	0	1	0	0	1	0	0
	0	1	0	0	0	0	1	1	1	0	0	1	0	0
	1	0	0	1	0	0	1	0	0	0	0	1	0	0
	0	1	1	0	1	0	1	0	0	0	0	1	0	0
	1	0	0	0	1	0	1	0	0	1	0	1	0	0
	0	0	0	1	1	0	1	0	0	0	0	1	0	0
	0	0	0	0	0	0	1	0	1	0	0	1	0	0
	0	1	1	0	1	0	1	0	0	0	0	1	0	0
	0	1	0	1	1	0	1	0	1	0	0	1	0	1
	0	1	0	0	1	0	1	1	1	1	0	1	1	1
	0	1	0	0	0	0	1	0	0	0	0	1	0	0
	1	1	1	0	1	0	1	0	0	0	0	1	0	0
	0	1	0	1	1	0	1	0	0	0	0	1	0	0
	0	1	1	0	0	0	1	0	0	0	0	1	0	0
	0	0	1	0	1	0	1	0	1	1	0	1	0	0
	0	0	0	0	1	0	1	0	1	1	0	1	1	0
	0	1	0	0	0	0	1	0	0	0	0	1	0	0
	0	1	0	1	1	0	1	0	1	0	0	1	0	0
	0	0	0	0	1	0	1	1	1	0	0	1	0	1
	0	1	0	0	0	0	1	0	0	0	0	1	0	0
	0	1	1	0	1	0	1	0	0	0	0	1	0	0
	0	1	0	0	0	0	1	0	0	0	0	1	0	0
	0	1	0	0	1	0	1	0	0	0	0	1	0	0
	0	1	1	0	1	0	1	0	0	0	0	1	0	0
	0	1	0	1	0	0	1	1	1	0	0	1	0	0
	0	0	1	1	1	0	1	0	0	0	0	0	0	0
	0	0	0	0	0	0	1	0	1	1	0	0	0	0
	1	0	0	1	0	0	1	1	1	1	0	1	1	1
	1	0	0	0	1	0	1	1	1	1	0	1	0	0
	0	1	0	0	1	0	1	0	0	0	0	0	0	0
	0	0	0	0	0	0	1	0	1	0	0	1	0	0
	0	1	0	1	1	0	1	1	1	1	0	1	0	0
	0	1	1	0	0	0	1	0	0	0	0	1	0	0
	0	1	0	1	1	0	1	0	1	0	0	1	0	0
	0	1	1	1	1	0	1	0	1	0	0	1	0	0
	0	1	1	0	1	0	1	0	1	0	0	1	0	0
	0	0	1	0	1	0	1	0	1	0	0	1	0	0
	1	1	0	1	0	0	1	0	1	0	0	1	0	0
	0	1	1	0	0	0	1	1	0	0	0	0	0	0
	0	0	1	0	0	0	1	0	0	0	0	1	0	0
	0	1	1	0	1	0	1				0	0	1	0
	0	0	0	0	1	0	1	1	1	0	0	1	0	0
	0	1	1	0	0	0	1	0	0	0	0	1	0	0
	0	1	0	0	1	0	1	0	1	1	0	1	1	0
	0	1	0	0	1	0	1	0	0	0	0	0	0	0
	0	1	1	0	1	0	1	0	0	0	0	1	0	0
	0	0	0	0	1	0	1	1	1	0	0	1	0	0
	0	0	1	1	1	0	1	0	0	0	0	1	0	0
	0	0	1	0	1	0	1	0	0	0	0	0	0	0
	0	0	0	0	1	0	1	0	0	0	0	1	0	0
	0	0	0	0	0	0	1	0	0	0	0	1	0	0
	0	1	1	0	1	0	1	1	1	0	0	1	0	0
	0	0	1	0	1	0	1	1	1	0	0	1	0	0
	0	1	0	0	1	0	1	0	0	0	0	1	0	0
	0	0	1	1	1	0	1	0	1	0	0	1	0	0
	0	0	1	0	1	0	1	0	1	0	0	1	0	0
	0	1	0	0	0	0	1	0	0	0	0	1	0	0
	0	0	0	0	1	0	1	0	0	0	0	1	0	0
	0	0	1	0	1	0	1	0	0	0	0	1	0	0
	0	0	0	0	1	0	1	0	0	0	0	1	0	0
	0	0	0	1	0	0	1	0	0	0	0	0	0	0
	0	1	0	1	1	0	1	1	1	0	0	1	0	0
	0	0	0	0	0	0	1	0	0	0	0	1	0	0
	0	0	0	0	0	0	1	0	0	0	0	1	0	0
	0	0	0	1	1	0	1	0	0	0	0	1	0	0
	0	0	0	1	0	0	1	0	1	0	0	0	0	0
	0	1	0	0	1	0	1	1	1	0	0	1	0	0
	0	1				0	1	0	0	0	0	1	0	0
	0	1				0	1	0	0	0	0	1	0	0
	0	1	0	0	1	0	1	0	0	0	0	1	0	0
	0	1	1	0	1	0	1	0	1	0	0	1	0	0
	0	1	0	0	1	0	1	0	1	1	0	1	1	0
	0	1	0	0	1	0	1	0	0	0	0	0	0	0
	0	0	1	1	1	0	1	1	1	0	0	1	1	1
	0	1	1	0	1	0	1	0	1	0	0	0	0	0
	0	0	1	0	1	0	1	0	1	0	0	1	0	0
	0	0	0	0	0	0	1	1	1	1	0	1	0	0
	0	1	1	0	0	0	1	0	1	1	0	1	1	0
	0	0	1	0	0	0	1	0	0	0	0	1	0	0
	0	1	1	0	1	0	1	0	1	0	0	0	0	0
	0	0	1	0	1	0	1	0	0	1	0	1	1	0
	0	1	1	1	1	0	1	0	0	0	0	0	0	0
	0	0	0	0	1	0	1	0	1	0	0	1	0	0
	0	1	1	0	1	0	1	0	1	0	0	1	0	0
	0	0	0	1	1	0	1	0	1	0	0	1	0	0
	0	0	1	0	1	0	1	1	1	0	0	1	0	0
	0	0	1	0	0	0	1	0	0	0	0	1	0	0
	0	0	1	0	0	0	1	1	1	0	0	1	0	1
	0	0	1	0	1	0	1	0	1	0	0	1	0	0
	0	0	1	1	0	0	1	0	1	0	0	1	0	0
	0	0	0	0	0	0	1	0	0	0	0	0	0	0
	0	0	0	1	0	0	1	0	0	0	0	1	0	0
	0	0	0	0	0	0	1	0	1	0	0	1	0	0
	0	0	0	0	0	0	1	0	1	0	0	1	0	0
	0	0	1	0	1	0	1	0	1	0	0	1	0	0
	0	1	0	0	0	0	1	0	0	0	0	1	0	0
	0	0	0	1	0	0	1	0	0	0	0	1	0	0
	0	1	0	0	0	0	1	0	0	0	0	1	0	0
	0	1	0	0	0	0	1	0	1	0	0	0	0	0
	0	1	0	0	1	0	1	0	1	1	0	1	0	1
	0	1	0	0	0	0	1	0	0	0	0	1	0	0
	0	0	0	0	0	0	1	0	1	0	0	1	0	0
	0	1	1	0	0	0	1	0	0	0	0	1	0	0
	1	1	1	0	1	0	1	0	1	0	0	1	0	0
		1	0	0	1	0	1	1	1	0	0	1	0	1
	0	1	0	0	0	0	1	0	0	0	0	1	0	0
	0	0	1	0	1	0	1	0	1	0	0	0	0	0
	0	1	1	0	1	0	1	0	0	0	0	0	0	0
	0	1	0	0	0	0	1	0	1	0	0	1	0	0
	0	1	0	0	0	0	1	1	1	1	0	1	1	1
	0	1	1	0	1	0	1	0	1	0	0	1	0	0
	0	0	1	1	0	0	1	1	1	0	0	1	0	0
	0	1	1	0	1	0	1	0	1	0	0	1	0	0
	0	1	0	0	0	0	1	0	0	0	0	0	0	0
	0	0	0	0	1	0	1	0	1	0	0	0	0	0
	0	0	1	0	1	0	1	0	1	0	0	1	0	0
	0	1	0	0	0	0	1	0	1	1	0	1	0	1
	0	1	0	0	0	0	1	0	0	0	0	1	0	0
	0	1	1	0	1	0	1	0	0	0	0	1	0	0
	0	1	1	0	1	0	1	1	1	0	0	1	0	1
	0	1	1	0	1	0	1	0	1		0	1	0	0
	0	1	0	0	1	0	1	0	1	0	0	1	0	0
	0	0	0	0	1	0	1	1	0	0	0	1	0	1
	0	1	0	0	1	0	1	0	1	0	0	1	0	1
	0	0	1	1	1	0	1	0	0	0	0	0	0	0
	0	0	1	0	1	0	1	0	1	0	0	1	0	0
	0	0	1	0	1	0	1	0	0	0	0	1	0	0
	0	0	1	0	0	0	1	1	1	1	0	1	0	0
	0	1	0	0	1	0	1	0	1	1	0	1	1	0
	0	1	1	0	0	0	1	1	1	1	0	1	0	1
	0	1	0	0	1	0	1	1	1	0	0	1	1	1
	0	1	0	0	0	0	1	0	0	0	0	1	0	0
	0	1	0	1	0	0	1	0	0	0	0	1	0	0
	0	1	0	0	0	0	1	0	1	0	0	1	0	1
	0	1	0	1	0	0	1	0	0	0	0	1	0	0
	0	1	0	0	1	0	1	0	1	0	0	1	0	0
	0	0	0	0	1	0	1	0	0	0	0	0	0	0
	0	1	1	0	0	0	1	0	0	0	0	0	0	0
	0	0	0	1	0	0	1	0	1	0	0	0	0	0
	1	1	1	0	0	0	1	0	0	0	0	1	0	0
	0	1	0	0	1	0	1	0	0	0	0	1	0	0
	0	0	1	0	1	0	1	0	0	0	0	0	0	0
	0	0	1	0	0	0	1	0	1	1	0	1	1	0
	0	0	0	0	0	0	1	0	0	0	0	1	0	0
	0	1	0	0	0	0	1	0	0	0	0	0	0	0
	0	1	0	0	0	0	1	0	0	0	0	0	0	0
	0	0	0	1	0	0	1	0	0	0	0	0	0	0
	0	1	1	1	1	0	1	0	1	0	0	1	0	0
	0	0	0	0	0	0	1	0	0	0	0	0	0	0
	0	1	1	0	1	0	1	0	0	0	0	0	0	0
	0	0	0	0	0	0	1	0	0	0	0	1	0	0
	0	1	0	0	0	0	1	0	1	0	0	1	0	0
	0	1	1	0	1	0	1	0	0	0	0	0	0	0
	1	1	0	0	1	0	1	0	0	0	0	0	0	0
	0	0	0	0	0	0	1	0	0	0	0	0	0	0
	0	1	1	0	0	0	1	0	0	0	0	1	0	0
	0	0	1	0	1	0	1	0	1	0	0	1	0	0
	0	0	1	1	1	0	1	0	0	0	0	1	0	0
	0	1	1	0	1	0	1	0	0	0	0	1	0	0
	0	1	1	1	0	0	1	0	0	0	0	1	0	0
	0	1	1	0	1	0	1	0	0	0	0	1	0	0
	0	0	0	0	0	0	1	0	0	0	0	1	0	0
	0	1	1	0	1	0	1	0	0	0	0	0	0	0
	0	1	1	0	0	0	1	0	0	0	0	0	0	0
	0	1	0	0	0	0	1	0	1	0	0	1	0	0
	0	0	1	0	0	0	1	0	0	0	0	1	0	0
	0	1	1	0	0	0	1	1	1	0	0	1	0	0
	0	1	1	0	1	0	1	0	0	0	0	1	0	0
	0	0	1	0	0	0	1	0	1	0	0	0	0	0
	0	1	0	0	0	0	1	0	0	0	0	0	0	0
	0	1	1	1	1	0	1	0	0	1	0	1	0	0
	0	0	1	1	0	0	1	0	0	0	0	1	0	0
	0	1	1	1	0	0	1	0	0	0	0	1	0	0
	0	0	1	0	0	0	1	0	0	0	0	0	0	0
	0	1	0	1	0	0	1	0	0	0	0	0	0	0
	0	1	0	1	0	0	1	0	0	0	0	1	0	0
	0	0	1	0	0	0	1	0	0	0	0	0	0	0
	0	0	0	0	1	0	1	0	0	0	0	1	0	0
	0	1	1	0	0	0	1	0	0	0	0	0	0	0
	0	1	1	0	1	0	1	0	0	0	0	0	0	0
	0	1	1	1	1	0	1	0	0	0	0	0	0	0
	0	0	0	0	0	0	1	0	1	0	0	0	0	1
	0	0	1	0	1	0	1	0	0	0	0	1	0	0
	0	0	0	0	0	0	1	0	0	0	0	0	0	0
	0	1	0	0	0	0	1	0	0	0	0	1	0	0
	0	1	1	1	1	0	1	0	1	0	0	1	0	0
	0	1	1	0	0	0	1	0	0	0	0	0	0	1
	0	1	0	0	1	0	1	1	1	0	0	1	0	0
	0	1	1	0	1	0	1	0	1	1	0	1	0	0
	1	0	1	0	1	0	1	0	0	0	0	0	0	0
	1	1	0	0	1	0	1	0	0	0	0	0	0	0
	0	1	0	1	1	0	1	0	0	0	0	0	0	0
	0	1	0	1	0	0	1	0	0	0	0	0	0	0
	0	0	1	0	1	0	1	0	0	0	0	0	0	0
	0	0	1	1	1	0	1	0	0	0	0	0	0	0
	0	1	0	0	1	0	1	0	1	0	0	0	0	0
	0	0	0	1	0	0	1	0	0	0	0	0	0	0
	0	1	1	1	1	0	1	0	0	0	0	0	0	0
	1	1	1	0	1	0	1	0	1	1	0	1	0	0
	0	0	1	0	1	0	1	0	0	0	0	0	0	0
	0	1	0	0	1	0	1	1	1	0	0	1	0	0
	0	0	1	0	1	0	1	0	0	0	0	0	0	0
	0	1	1	0	1	0	1	0	1	0	0	0	0	0
	0	0	1	0	1	0	1	0	0	0	0	0	0	1
	0	1	1	0	1	0	1	0	1	0	0	1	0	0
	1	0	1	0	1	0	1	0	1	1	0	1	0	0
	1	1	1	0	1	0	1	0	1	0	0	1	0	0
	0	0	1	1	0	0	1	0	0	0	0	0	0	0
	0	1	1	0	1	0	1	1	1	1	0	0	0	0
	0	0	1	0	1	0	1	0	0	0	0	0	0	0
	0	0	1	1	1	0	1	0	1	0	0	0	0	0
	0	1	1	1	1	0	1	0	0	0	0	0	0	0
	0	0	0	1	0	0	1	0	1	0	0	1	0	0
	0	0	1	0	0	0	1	0	0	0	0	1	0	0
	1	0	1	1	0	0	1	1	1	1	0	1	0	0
	1	1	1	0	0	0	1	0	0	0	0	1	0	0
	0	1	1	1	0	0	1	1	1	1	0	1	0	0
	0	0	1	1	0	0	1	1	1	0	0	1	0	1
	0	1	0	0	0	0	1	0	0	0	0	0	0	0
	1	0	1	0	1	0	1	0	0	0	0	0	0	0
	0	1	1	0	1	0	1	0	0	0	0	0	0	0
	0	1	1	0	1	0	1	1	1	0	0	0	0	0
	1	0	1	0	0	0	1	0	1	0	0	1	0	0
	0	1	1	0	1	0	1	1	1	0	0	1	0	0
	0	0	0	0	1	0	1	1	1	0	0	1	0	0
	0	1	1	0	1	0	1	0	0	0	0	1	0	0
	0	0	1	0	1	0	1	1	1	1	0	1	0	0
	0	1	1	0	1	0	1	1	1	1	0	1	0	0
	0	0	0	1	1	0	1	0	0	0	0	0	0	0
	1	1	1	0	1	0	1	0	0	0	0	1	0	0
	1	1	0	0	0	0	1	0	1	0	0	1	0	0
	0	1	0	0	1	0	1	0	0	1	0	1	1	1
	0	1	0	0		0	1	0	0	0	0	1	0	0
	0	1	0	0	1	0	1	0	0	0	0	0	0	0
	0	1	1	0	0	0	1	0	0	0	0	0	0	0
	0	0	1	1	1	0	1	0	1	1	0	1	0	0
	0	1	0	0	1	0	1	1	1	0	0	1	0	1
	1	0	1	0	1	0	1	0	0	0	0	0	0	0
	0	0	1	0	1	0	1	0	1	0	0	0	0	0
	0	0	0	1	1	0	1	1	0	0	0	1	0	0
	0	0	0	0	0	0	1	0	0	0	0	0	0	0
	0	1	1	1	1	0	1	0	0	0	0	1	0	0
	0	1	1	0	1	0	1	0	0	0	0	0	0	0
	0	1	0	0	1	0	1	0	0	0	0	0	0	0
	1	1	0	0	1	0	1	0	0	0	0	1	0	0
	1	1	1	0	1	0	1	0	0	0	0	0	0	0
	0	0	0	0	0	0	1	1	0	0	0	1	0	0
	0	1	1	0	1	0	1	0	1	0	0	0	0	0
	0	0	0	0	0	0	1	0	0	0	0	0	0	0
	0	1	0	1	1	0	1	0	1	0	0	0	0	1
	0	1	1	0	1	0	1	0	1	0	0	0	0	0
	0	0	0	0	1	0	1	0	0	0	0	0	0	0
	0	0	0	0	1	0	1	0	1	0	0	0	0	0
	1	1	0	0	1	0	1	0	1	0	0	0	0	0
	0	0	1	0	1	0	1	0	0	0	0	1	0	0
	0	0	1	0	1	0	1	0	0	0	0	0	0	0
	0	0	0	0	0	0	1	0	0	0	0	0	0	0
	0	1	0	0	0	0	1	1	1	0	0	0	0	0
	1	1	1	0	1	0	1	0	0	0	0	0	0	0
	0	1	1	0	1	0	1	0	0	0	0	0	0	0
	0	1	1	0	1	0	1	0	0	0	0	0	0	0
	1	1	0	0	1	0	1	0	0	0	0	1	0	0
	0	0	1	1	1	0	1	0	0	0	0	0	0	0
	0	1	0	0	1	0	1	0	0	0	0	0	0	0
	0	1	1	0	1	0	1	0	0	0	0	0	0	0
	0	0	0	0	0	0	1	0	0	0	0	0	0	0
	0	1	0	1	1	0	1	0	0	0	0	0	0	0
	0	0	0	1	1	0	1	0	0	0	0	0	0	0
	0	1	1	1	1	0	1	0	0	0	0	0	0	0
	0	0	0	0	1	0	1	0	0	0	0	1	0	0
	0	0	0	0	1	0	1	1	1	0	0	1	0	0
	0	0	0	0	1	0	1	0	0	0	0	0	0	0
	0	1	0	0	0	0	1	0	0	0	0	0	0	0
	0	0	0	1	0	0	1	0	1	0	0	0	0	0
	0	1	0	0	0	0	1	1	1	0	0	1	0	0
	0	0	0	1	1	0	1	0	1	0	0	1	0	0
	0	0	1	0	1	0	1	0	0	0	0	0	0	0
	1	1	1	1	1	0	1	0	0	0	0	1	0	0
	0	0	1	1	1	0	1	0	1	1	0	1	0	0
	0	0	1	0	1	0	1	0	1	1	0	1	0	0
	0	1	0	1	1	0	1	0	1	0	0	1	0	0
	0	1	0	0	0	0	1	0	0	0	0	1	0	0
	1	0	1	0	1	0	1	0	1	0	0	1	0	0
	0	0	0	1	1	0	1	0	1	0	0	1	0	0
	0	0	0	0	0	0	1	0	1	0	0	1	0	0
	0	1	1	0	0	0	1	1	1	0	0	1	0	1
	0	0	1	0	1	0	1	0	0	0	0	1	0	0
	0	1	0	0	1	0	1	0	0	0	0	0	0	0
	1	0	1	0	1	0	1	1	1	1	0	1	0	0
	0	0	1	0	1	0	1	0	1	0	0	1	0	0
	1	1	0	0	0	0	1	0	0	0	0	1	0	0
	1	0	1	1	1	0	1	0	0	0	0	1	0	0
	0	0	1	0	1	0	1	1	0	0	0	1	0	0
	0	1	1	0	1	0	1	0	0	0	0	0	0	0
	0	0	0	0	1	0	1	0	1	0	0	1	0	0
	0	0	1	0	1	0	1	0	1	0	0	0	0	0
	0	1	0	1	1	0	1	0	0	0	0	1	0	0
	0	0	1	1	1	0	1	0	0	0	0	1	0	0
	0	0	1	1	1	0	1	1	0	0	0	1	0	0
	0	1	0	0	1	0	1	0	0	0	0	1	0	0
	0	1	1	0	1	0	1	0	0	0	0	1	0	0
	0	1	0	0	1	0	1	0	0	0	0	1	0	0
	0	1	0	0	1	0	1	1	0	0	0	1	0	0
	0	1	0	0	1	0	1	0	0	0	0	0	0	0
	0	0	1	0	1	0	1	1	1	0	0	1	0	0
	0	1	0	0	1	0	1	0	0	0	0	0	0	0
	0	1	1	0	1	0	1	0	0	0	0	1	0	0
	0	0	0	0	1	0	1	0	1	1	0	1	0	0
	0	1	0	0	1	0	1	0	0	0	0	0	0	0
	0	0	1	0	1	0	1	0	1	0	0	1	0	0
	0	0	0	0	0	0	1	0	1	1	0	1	0	0
	0	0	1	0	1	0	1	0	0	0	0	0	0	0
	0	0	1	0	1	0	1	0	0	0	0	1	0	0
	0	1	0	0	1	0	1	0	0	0	0	0	0	0
	0	0	1	0		0	1	0	0	0	0	0	0	0
	0	1	1	0	1	0	1	0	1	0	0	0	0	0
	0	0	1	0	1	0	1	0	0	0	0	1	0	0
	0	1	0	0	1	0	1	0	1	0	0	1	0	0
	0	0	1	0	1	0	1	0	1	1	0	1	0	0
	0	0	1	0	1	0	1	1	1	1	0	1	0	0
	0	0	1	0	1	0	1	0	0	0	0	0	0	0
	0	0	1	1	1	0	1	1	1	1	0	1	0	0
	0	1	0	1	0	0	1	1	0	0	0	1	0	0
	0	1	0	0	1	0	1	0	1	1	0	0	0	0
	0	0	1	1	1	0	1	1	1	0	0	1	0	1
	0	0	0	0	1	0	1	0	0	0	0	1	0	0
	1	0	1	0	1	0	1	0	1	0	0	1	0	0
	1	1	0	0	1	0	1	0	1	0	0	0	0	0
	0	1	1	0	1	0	1	0	1	0	0	1	0	0
	0	1	1	0	1	0	1	0	0	0	0	0	0	0
	0	1	1	0	0	0	1	0	0	0	0	0	0	0
	0	0	0	0	0	0	1	0	0	0	0	0	0	0
	0	0	0	0	0	0	1	0	1	0	0	1	0	0
	0	0	0	0	0	0	1	1	1	0	0	0	0	0
	1	0	0	1	0	0	1	0	0	0	0	1	0	0
	0	1	0	0	1	0	1	0	1	0	0	0	0	0
	1	1	1	0	1	0	1	0	0	0	0	0	0	0
	0	1	1	0	1	0	1	0	0	0	0	0	0	0
	1	1	0	0	0	0	1	0	0	0	0	1	0	0
	0	0	0	0	0	0	1	1	1	1	0	0	0	0
	0	0	1	0	0	0	1	0	1	0	0	0	0	0
	0	1	0	1	0	0	1	0	0	0	0	1	0	0
	0	0	1	0	1	0	1	1	1	1	0	0	0	0
	0	1	1	0	0	0	1	0	0	0	0	1	0	0
	0	1	0	0	0	0	1	0	0	0	0	0	0	0
	0	1	1	1	1	0	1	0	1	0	0	1	0	0
	0	1	1	0	1	0	1	0	1	0	0	0	0	0
	0	1	0	0	1	0	1	1	1	0	0	1	0	0
	0	1	1	0	1	0	1	1	1	1	0	1	0	0
	0	0	1	0	0	0	1	1	1	0	0	0	0	0
	1	1	1	0	1	0	1	0	0	0	0	0	0	0
	0	1	1	0	1	0	1	0	0	0	0	0	0	0
	0	0	1	0	1	0	1	0	1	0	0	1	0	0
	1	1	1	0	1	0	1	0	0	0	0	0	0	0
	0	1	1	0	0	0	1	0	0	0	0	0	0	0
	0	1	1	0	0	0	1	0	0	0	0	0	0	0
	0	1	0	0	0	0	1	0	0	0	0	1	0	0
	0	1	1	0	0	0	1	0	1	0	0	1	0	0
	1	0	0	0	0	0	1	0	0	1	0	1	0	0
	0	0	1	1	1	0	1	0	1	0	0	0	0	0
	0	1	0	0	1	0	1	1	1	0	0	1	0	1
	0	1	1	0	1	0	1	0	0	0	0	0	0	0
	0	1	1	0	1	0	1	0	0	0	0	0	0	0
	0	1	0	0	1	0	1	0	1	0	0	0	0	0
	0	1	1	0	1	0	1	0	0	0	0	0	0	0
	0	0	0	0	0	0	1	0	1	0	0	0	0	0
	0	0	0	0	0	0	1	0	0	0	0	0	0	0
	0	0	0	0	0	0	1	0	0	0	0	0	0	0
	0	1	0	1	1	0	1	0	0	0	0	0	0	0
	0	0	0	1	1	0	1	0	1	0	0	1	0	0
	0	0	0	0	1	0	1	1	1	0	0	0	0	0
	0	1	0	0	0	0	1	0	0	1	0	0	0	0
	0	1	1	0	1	0	1	0	1	0	0	0	0	0
	0	1	1	0	1	0	1	0	0	0	0	0	0	0
	0	1	1	0	1	0	1	1	0	0	0	1	0	1
	0	0	1	1	1	0	1	0	1	0	0	1	0	0
	0	1	1	0	1	0	1	0	0	0	0	0	0	0
	1	1	1	0	1	0	1	0	1	0	0	0	0	0
	0	1	0	1	0	0	1	0	0	0	0	1	0	0
	0	1	0	0	1	0	1	1	1	0	0	0	0	0
	0	1	0	0	1	0	1	0	0	0	0	0	0	0
	0	0	0	0	1	0	1	0	1	0	0	0	0	0
	0	1	1	0	0	0	1	0	0	0	0	0	0	0
	0	1	0	0	0	0	1	1	1	0	0	1	0	1
	1	0	0	1	1	0	1	1	1	0	0	1	0	0
	1	1	1	0	1	0	1	0	0	0	0	0	0	0
	0	0	0	1	0	0	1	0	0	0	0	0	0	0
	1	1	0	0	1	0	1	1	1	0	0	1	1	1
	0	1	1	0	1	0	1	0	1	0	0	0	0	0
	0	0	1	1	1	0	1	0	0	0	0	1	0	0
	1	1	1	0	1	0	1	0	0	0	0	1	0	0
	0	1	0	0	0	0	1	0	0	0	0	0	0	0
	0	1	0	0	1	0	1	0	0	0	0	0	0	0
	0	1	1	0	1	0	1	0	1	0	0	1	0	0
	0	0	0	0	1	0	1	0	0	0	0	0	0	0
	1	1	0	0	1	0	1	0	0	0	0	0	0	0
	0	1	0	0	1	0	1	0	0	0	0	0	0	0
	0	0	1	1	1	0	1	0	1	0	0	0	0	0
	0	1	0	0	1	0	1	0	0	0	0	0	0	0
	0	1	1	0	1	0	1	0	0	0	0	0	0	0
	1	0	0	0	0	0	1	1	1	0	0	1	0	0
	0	0	0	1	1	0	1	0	0	0	0	0	0	0
	1	0	1	1	1	0	1	1	1	0	0	1	0	0
	1	1	0	0	1	0	1	0	0	0	0	0	0	0
	0	0	0	1	0	0	1	0	0	0	0	0	0	0
	1	1	0	0	1	0	1	0	1	0	0	1	0	0
	1	1	1	0	1	0	1	0	0	0	0	0	0	0
	1	1	1	0	1	0	1	0	1	0	0	1	0	0
	1	0	1	0	1	0	1	0	0	0	0	0	0	0
	0	1	0	1	1	0	1	0	0	0	0	0	0	0
	0	0	0	0	1	0	1	0	0	0	0	0	0	0
	1	0	1	0	1	0	1	0	0	0	0	1	0	0
	0	1	1	0	1	0	1	1	1	0	0	0	0	0
	1	1	1	0	1	0	1	0	1	0	0	0	0	0
	0	1	1	0	1	0	1	0	0	0	0	0	0	0
	0	1	1	0	1	0	1	0	0	0	0	0	0	0
	0	1	1	0	1	0	1	0	1	0	0	0	0	0
	0	1	0	0	1	0	1	0	1	0	0	1	0	0
	1	0	1	0	1	0	1	1	0	0	0	1	0	0
	1	1	1	0	1	0	1	0	0	0	0	0	0	0
	0	0	0	1	1	0	1	0	1	0	0	0	0	0
	1	0	1	0	0	0	1	0	0	0	0	0	0	0
	1	1	1	1	1	0	1	0	1	0	0	1	0	0
	0	0	1	0	0	0	1	0	0	0	0	0	0	0
	1	1	0	0	1	0	1	0	0	0	0	0	0	0
	1	1	0	0	1	0	1	0	0	0	0	1	0	0
	0	0	1	0	1	0	1	1	1	0	0	1	0	0
	0	1	1	0	1	0	1	0	0	0	0	1	0	0
	1	0	0	0	0	0	1	0	0	0	0	1	0	0
	1	0	0	0	0	0	1	0	1	0	0	0	0	0
	1	1	0	0	1	0	1	0	1	0	0	1	0	0
	0	1	0	0	1	0	1	0	1	0	0	0	0	0
	0	1	0	0	1	0	1	0	0	0	0	0	0	0
	0	0	1	0	1	0	1	1	0	0	0	0	0	0
	0	1	1	0	1	0	1	0	1	0	0	1	0	0
	0	0	1	0	1	0	1	0	1	0	0	0	0	0
	1	0	1	0	1	0	1	0	1	0	0	1	0	0
	0	0	0	0	1	0	1	0	1	0	0	0	0	0
	1	1	0	0	0	0	1				0	1	0	1
	0	0	1	0	1	0	1	0	1	0	0	0	0	0
	0	1	1	0	1	0	1	0	1	1	0	1	0	0
	0	0	0	1	0	0	1	0	1	0	0	1	0	0
	0	1	0	0	0	0	1	0	1	0	0	1	0	0
	0	0	0	0	0	0	1	1	1	0	1	1	0	1
	0	0	0	0	0	0	1	0	0	0	1	0	0	0
	0	1	1	1	1	0	1	1	1	0	1	0	0	0
	0	1	1	0	1	0	1	0	0	1	1	1	0	0
	0	1	0	0	0	0	1	1	1	0	1	1	0	1
	1	1	1	0	1	0	1				1	0		1
	0	1	1	1	1	0	1	0		1	1	0	0	0
	0	0	0	0	1	0	1	0	1	0	1	1	0	0
	1	0	0	0	0	0	1	0	0	0	1	0	0	0
	0	0	0	0	0	0	1	0	0	0	1	1	0	0
	0	0	1	0	1	0	1	0	0	0	1	0	0	0
	0	1	0	0	0	0	1	1	1	0	1	0	0	0
	0	0	0	0	0	0	1	1	1	0	1	1	0	0
	1	0	0	0	1	0	1	1	1	1	1	1	0	0
	1	1	1	0	1	0	1	1	1	1	1	0	0	0
	0	1	1	0	1	0	1	0	0	0	1	0	0	0
	1	1	0	0	0	0	1	1	1	0	1	0	0	0
	1	0	0	0	0	0	1	1	1	0	1	0	0	0
	0	1	0	0	0	0	1	0	1	0	1	0	0	0
	1	1	1	0	1	0	1	0	0	0	1	0	0	0
	0	0	0	0	0	0	1	1	1	0	1	0	0	0
	0	1	0	1	0	0	1	1	1	0	1	1	0	1
		0	1	0	0	0	1	1	0	0	1	0	0	0
	0	0	0	0	0	0	1	0	1	1	1	0	0	0
	1	1	0	0	0	0	1	0	0	0	1	0	0	0
	0	1	0	0	0	0	1	0	0	0	1	1	0	0
	0	1	0	0	1	0	1	0	1	1	1	0	0	0
	1	0	1	0	0	0	1	1	1	0	1	1	0	0
	0	0	0	0	1	0	1	0	0	0	1	0	0	0
	0	0	1	1	1	0	1	0	1	1	1	0	0	0
	0	1	1	1	0	0	1	1	1	0	1	1	0	1
	0	1	1	0	1	0	1	1	1	0	1	1	0	1
	0	0	1	1	1	0	1	0	0	0	1	0	0	0
	0	0	1	0	1	0	1	1	0	1	1	0	0	0
		1	1	1	1	0	1	1	1	1	1	0	0
	0	0	1	0	1	0	1	1	0	0	1	1	0
	0	0	1	1	1	0	1	0	0	0	1	0	0	0
	0	1	0	0	1	0	1	0	1	0	1	0	0	0
	0	1	1	0	1	0	1	0	0	0	1	0	0	0
	1	0	1	0	1	0	1	1	1	1	1	1	0	0
	0	1	1	0	1	0	1	0	0	0	1	0	0	0
	0	1	1	0	1	0	1	1	1	0	1	1	0	0
	0	0	1	0	1	0	1	1	1	0	1	0	0	1
	0	0	1	1	1	0	1	0	1	0	1	0	0	0
	0	0	0	0	0	0	0	1	1	0	1	0	0	0
	0	1	1	0	1	0	0	1	1	0	1	0	0	0
	0	0	1	0	1	0	0	0	0	0	1	0	0	0
	0	1	0	0	0	0	0	1	1	0	1	1	0	0
	0	1	1	0	0	0	0	1	1	0	1	1	0	1
	1	0	0	0	0	0	0	0	1	0	1	1	0	0
	0	0	1	1	1	0	0	1	1	0	1	0	1	0
	0	1	1	0	1	0	0	1	1	0	1	0	0	0
	0	1	0	0	1	0	0	0	0	0	1	0	0	0
	0	1	0	1	1	0	0	0	0	0	1	1	0	0
	0	1	0	0	0	0	0	1	0	0	1	1	1	0
	0	1	1	0	1	0	0	1	0	1	1	0	0	0
	0	0	0	0	1	0	0	1	1	0	1	1	0	0
	0	0	1	1	1	0	0	1	1	1	1	1	0	0
	0	1	1	0	1	0	0	1	1	0	1	0	0	1
	1	1	0	0	0	0	0	0	1	0	1	0	0	0
	0	1	0	0	1	0	0	0	0	1	1	1	0	0
	0	1	1	0	1	0	0	1	1	1	1	1	0	1
	0	0	1	0	0	0	0	1	1	0	1	1	0	0
	0	1	0	0	1	0	0	0	0	0	1	0	0	0
	0	1	1	0	1	0	0	0	0	0	1		0	0
	0	0	1	1	1	0	0	1	1	1	1	0	0	0
	0	0	1	1	1	0	0	0	1	0	1	0	0	0
	0	0	0	0	0	0	0	1	1	1	1	1	1	1
	0	0	1	0	1	0	0	0	0	0	1	0	0	0
	0	0	0	0	0	0	0	0	1	0	1	0	0	0
	1	1	0	0	1	0	0	1	1	0	1	0	0	1
	0	0	1	0	1	0	0	1	1	0	1	1	0	0
	0	0	0	0	0	0	0	1	1	1	1	0	0	0
	0	1	1	0	0	0	0	0	0	0	1	0	0	0
	0	1	1	0		0	0	0	0	0	1	0	0	1
	0	1	1	0	0	0	0	0	1	0	1	1	0	1
	0	1	1	1	1	0	0	0	1	1	1	1	1	0
	0	0	0	0	1	0	0	0	0	0	1	1	0	0
	0	1	0	0	0	0	0	0	0	0	1	0	0	0
	0	0	0	1	0	0	0	1	1	0	1	0	0	0
	0	1	1	0	1	0	0	0	0	0	1	1	1	0
	0	0	1	0	1	0	0	0	0	0	1	1	0	0
	0	1	0	0	1	0	0	0	0	0	1	0	0	0
	0	1	1	0	1	0	0	0	0	0	1	0	0	0
	0	0	1	1	0	0	0	0	1	1	1	1	0	1
	0	1	1	1	1	0	0	0	1	0	1	1	1	1
	0	0	1	0	0	0	0	1	1	0	1	1	1	1
	0	0	1	0	1	0	0	1	1	0	1	1	1	0
	0	0	1	0	1	0	0			0	1	1	1	0
	0	0	1	0	1	0	0	1	1	1	1	0	0	0
	0	0	1	0	0	0	0	0	0	0	1	1	0	0
	0	1	0	0	1	0	0	0	1	0	1	1	0	0
	0	1	0	0	0	0	0	1	1	0	1	0	0	0
	1	1	0	0	0	0	0	1	0	0	1	1	0	0
	0	0	1	0	0	0	0	0	1	0	1	1	0	0
	0	0	0	0	1	0	0	1	0	0	1	0	0	1
	0	1	1	1	1	0	0	0	0	1	1	0	0	0
	0	1	0	1	0	0	0	0	0	0	1	1	0	0
	0	1	1	0	0	0	0	0	0	0	1	1	0	0
	0	0	0	0	0	0	0	0	0	0	1	0	0	0
	0	0	0	0	0	0	0	1	1	0	1	0	0	0
	0	1	0	0	1	0	0	0	1	0	1	0	0	0
	0	0	0	0	0	0	0	1	1	0	1	0	0	0
	0	0	0	0	0	0	0	0	0	0	1	1	0	0
	0	0	1	1	1	0	0	0	1	0	1	0	0	0
	0	0	1	0	0	0	0	0	1	0	1	0	0	0
	0	0	0	0	0	0	0	0	0	0	1	0	0	0
	0	0	0	0	0	0	0	1	1	0	1	1	0	0
	0	0	1	0	0	0	0	0	0	0	1	0	0	0
	0	0	1	0	1	0	0	0	1	1	1	0	0	0
	1	1	0	1	0	0	0	0	1	0	1	1	0	0
	0	0	1	1	0	0	0	1	1	1	1	0	0	0
	0	1	1	0	1	0	0	0	0	0	1	1	0	0
	0	0	1	0	1	0	0	0	0	0	1	0	0	0
	0	1	1	1	1	0	0	0	1	0	1	1	0	0
	0	1	1	0	1	0	0	0	0	0	1	0	0	0
	0	0	1	0	0	0	0	0	0	0	1	1	0
	0	0	1	0	1	0	0	1	1	0	1	1	0	0
	0	0	1	1	1	0	0	1	1	0	1	1	0	1
	1	0	0	0	1	0	0	0	1	0	1	0	0	0
	0	0	1	0	1	0	0	0	1	1	1	1	0	0
	0	1	1	0	1	0	0	0	1	1	1	0	0	0
	0	0	0	0	1	0	0	1		1	1	1	0	1
	0	1	1	0	1	0	0	0	0	0	1	1	0	0
	1	0	0	0	1	0	0	1	1	0	1	1	0	0
	0	0	1	0	1	0	0	1	1	0	1	1	0	1
	1	1	0	0	1	0	0	1	1	0	1	1	0	0
	0	1	1	0	1	0	0	1	1	0	1	0	0	0
	0	1	0	0	1	0	0	0	0	0	1	1	0	0
	0	0	1	1	1	0	0	0	1	1	1	0	0	0
	1	1	1	0	1	0	0	0	0	0	1	1	0	1
	0	1	0	0	1	0	0	1	1	1	1	1	0	0
	1	1	1	0	1	0	0	1	1	1	1	0	1	0
	0	0	1	0	1	0	0	1	1	1	1	0	0	0
	0	0	1	1	1	0	0	1	1	1	1	0	0	1
	0	1	1	0	1	0	0	1	1	0	1	0	0	1
	0	0	1	0	1	0	0	1	1	0	1	1	0	1
	0	1	0	0	1	0	0	0	0	0	1	0	0	0
	0	1	0	0	0	0	0	0	0	0	1	0	0	0
	0	1	0	0	1	0	0	0	1	0	1	0	0	0
	0	1	1	0	1	0	0	0	1	0	1	0	0	0
	0	0	1	0	1	0	0	1	0	0	1	0	0	0
	0	1	0	0	0	0	0	1	1	1	1	1	0	1
	0	0	1	0	1	0	0	0	1	0	1	0	0	0
	0	0	0	0	0	0	0	0	0	0	1	0	0	0
	0	0	0	0	1	0	0	0	0	0	1	0	0	0
	0	0	1	0	1	0	0	1	1	1	1	0	0	0
	0	1	0	0	1	0	0	1	1	0	1	0	0	0
	0	0	1	0	1	0	0	0	1	1	1	0	0	0
	0	1	0	0	1	0	0	1	0	0	1	0	0	1
	0	1	0	0	1	0	0	0	1	0	1	1	0	0
	0	1	1	0	1	0	0	1	1	0	1	1	0	1
	0	1	0	0	0	0	0	1	1	1	1	1	0	0
	0	0	0	0	0	0	0	1	1	1	1	1	0	0
	1	1	0	0	0	0	0	1	1	1	1	1	0	1
	0	0	1	0	1	0	0	1	0	0	1	1	0	0
	0	1	1	0	1	0	0	1	1	1	1	0	0	0
	1	0	0	0	1	0	0	1	1	1	1	1	0	1
	0	1	1	1	1	0	0	1	0	1	1	1	0	0
	0	1	1	0	1	0	0	0	0	0	1	1	0	1
	0	0	0	1	0	0	0	1	1	1	1	1	0	1
	0	0	0	1	1	0	0	1	1	0	1	0	1	0
	0	1	1	0	0	0	0	0	1	1	1	1	0	0
	0	0	0	0	1	0	0	0	0	0	1	0	0	0
	0	0	0	0	1	0	0	1	0	1	1	1	0	0
	1	1	0	0	1	0	0	1	1	1	1	1	0	1
	1	1	1	0	1	0	0	1	1	0	1	1	0	0
	1	1	0	0	1	0	0	1	0	1	1	0	0	0
	0	1	0	1	1	0	0	0	0	0	1	0	0	0
	1	1	0	1	1	0	0	1	1	1	1	1	0	0
	0	1	1	1	1	0	0	1	1	1	1	1	0	0
	0	0	1	0	1	0	0	0	0	0	1	0	0	0
	0	1	0	1	1	0	0	1	1	0	1	0	0	0
	0	1	1	1	1	0	0	0	0	0	1	0	0	0
	1	0	0	1	1	0	0	1	1	1	1	0	0	0
	0	0	1	0	1	0	0	0	1	1	1	0	0	1
	0	0	0	0	1	0	0	0	0	0	1	1	0	0
	0	0	1	1	1	0	0	0	0	0	1	0	0	0
	1	0	1	0	1	0	0	1	1	0	1	0	1	0
	1	0	1	0	1	0	0	0			1	0	0	0
	0	1	0	0	0	0	0	1	1	1	1	0	0	0
	0	0	1	0	1	0	0	0	0	0	1	0	0	0
	1	0	0	1	1	0	0	0	0	0	1	0	0	0
	0	0	0	0	0	0	0	0	0	0	0	1	0	0
	1	0	0	0	0	0	0	0	0	0	0	0	0	0
	0	1	1	1	1	0	0	1	1	0	0	0	0	1
	0	0	1	0	0	0	0	0	1	0	0	0	0	0
	1	0	1	1	1	0	0	0	0	0	0	0	0	0
	0	0	0	1	1	0	0	0	0	0	0	1	0	0
	0	0	1	0	1	0	0	0	1	0	0	0	0	0
	0	0	1	0	1	0	0	0	0	0	0	0	0	0
	1	0	1	0	1	0	0	0	0	0	0	0	0	0
	0	0	1	0	1	0	0	1	1	0	0	1	0	0
	0	0	0	0	0	0	0	0	0	0	0	1	0	0
	1	0	1	0	1	0	0	0	0	0	0	1	0	0
	0	0	1	0	0	0	0	0	0	0	0	0	0	0
	1	0	1	1	1	0	0	0	0	0	0	0	0	0
	0	1	0	0	1	0	0	0	0	0	0	0	0	0
	0	0	0	1	1	0	0	0	1	0	0	0	0	0
	0	1	1	0	1	0	0	0	0	0	0	0	0	0
	0	1	1	0	1	0	0	1	1	0	0	0	0	0
	1	0	0	0	1	0	0	0	0	0	0	1	0	0
	0	0	1	0	1	0	0	0	0	0	0	0	0	0
	0	1	0	1	0	0	0	0	0	0	0	0	0	0
	0	0	1	0	1	0	0	0	0	0	0	0	0	0
	0	0	1	0	0	0	0	0	0	0	0	0	0	0
	0	1	1	1	1	0	0	1	1	0	0	1	0	0
	0	1	1	0	1	0	0	0	0	0	0	1	0	0
	0	0	1	0	1	0	0	0	0	0	0	0	0	0
	0	0	1	0	1	0	0	0	0	0	0	0	0	0
	0	0	1	0	1	0	0	0	0	0	0	0	0	0
	0	0	0	0	1	0	0	0	0	0	0	0	0	0
	0	1	0	0	1	0	0	0	1	0	0	0	0	0
	1	1	0	0	1	0	0	0	0	0	0	0	0	1
	0	0	1	0	1	0	0	0	0	0	0	0	0	0
	0	1	1	0	1	0	0	1	1	0	0	0	0	0
	0	1	1	0	1	0	0	0	0	0	0	0	0	0
	0	0	1	0	1	0	0	0	1	0	0	0	0	0
	0	0	0	0	0	0	0	0	1	0	0	0	0	0
	0	0	0	0	0	0	0	0	0	0	0	0	0	0
	0	1	0	0	1	0	0	0	0	0	0	0	0	0
	0	0	0	0	1	0	0	0	1	0	0	0	0	0
	0	1	1	0	0	0	0	0	0	0	0	0	0	0
	0	1	1	0	1	0	0	0	0	0	0	1	0	0
	0	0	1	0	1	0	0	0	0	0	0	1	0	0
	0	1	1	0	0	0	0	0	0	0	0	0	0	0
	1	0	1	0	0	0	0	0	0	0	0	0	0	0
	0	0	1	0	1	0	0	0	0	0	0	0	0	0
	0	1	1	0	0	0	0	0	0	0	0	0	0	0
	0	1	1	1	0	0	0				0	0	0	0
	1	1	1	0	0	0	0	0	0	0	0	1	0	0
	0	0	1	0	0	0	0	0	1	0	0	0	0	0
	0	0	1	0	1	0	0	0	0	0	0	0	0	0
	1	0	1	0	1	0	0	0	0	0	0	0	0	0
	0	0	1	0	1	0	0	0	0	0	0	0	0	0
	0	1	0	1	0	0	0	0	0	0	0	1	0	0
	0	1	1	0	1	0	0	1	0	0	0	0	0	0
	0	0	1	0	1	0	0	0	0	0	0	0	0	0
	1	0	1	0	0	0	0	0	0	0	0	0	0	0
	0	0	0	0	1	0	0	0	0	0	0	0	0	0
	0	0	0	0	1	0	0	0	0	0	0	0	0	0
	0	0	0	0	0	0	0	0	0	0	0	0	0	0
	0	0	0	0	0	0	0	0	0	0	0	0	0	0
	0	1	0	0	1	0	0	0	0	0	0	0	0	0
	0	1	1	0	1	0	0	0	0	0	0	0	0	0
	0	0	0	1	1	0	0	0	0	0	0	0	0	0
	0	0	1	0	1	0	0	0	0	0	0	0	0	0
		0	0	0	1	0	0						0	0
		0	0			0							0

## Sheet: aggregated　data
																																HD vs nonHD
				normal	CRF	HD							normal	CRF	HD							normal	CRF	HD
				1294	59	19							1294	59	19							1294	59	19
				normal(1289)	CRF	HD
			age	71(24-96)	81(58-96)	77(60-86)	p<0.001					preoperative chemotherapy	nomal(1290)	CRF	HD
												yes	40	3	0	p=0.5080																												nonHD	HD
			sex	nomal(1294)	CRF	HD						none	1250	56	19																												CD<2	1126	12	p=0.0087
			male	669	35	10	p=0.5179																																				CD≥2	210	7
			female	625	24	9																															preoperative chemotherapy	nonHD	HD
																																					yes	43	0	p=0.4291
				normal(1289)	CRF	HD																									sex	nonHD	HD				none	1306	19
			BMI	22(12.9-42.0)	22.5(16.0-37.6)	21.7(16.2-31.8)	p=0.5844																								male	704	10	p=0.9586
												approach	nomal(1292)	CRF	HD																femal	649	9
			ASA PS	nomal(1284)	CRF	HD						Lap	1109	49	15	p=0.5909
			1	418	11	0	p<0.001					Open	183	10	4
			2	782	33	0
			3-	84	15	19							nomal(1276)	CRF	HD																						approach	nonHD	HD
												D1	53	5	2	p=0.0090															ASA PS	nonHD	HD				Lap	1158	15	p=0.4038
			location	nomal(1293)	CRF	HD						D2	283	21	7																1	429	0	p<0.001			Open	193	4
			right(~T)	676	29	10	p=0.8944					D3	940	33	10																2	815	0
			left(D～)	617	30	9																									3-	99	19					nonHD	HD
													nomal	CRF	HD																						D1	58	2	p=0.1172
			preoperative stent placement	nomal(1294)	CRF	HD						-D2	336	26	9																location	nonHD	HD				D2	304	7
			yes	114	5	0	p=0.3990					D3	940	33	10																right(~T)	705	10	p=0.9664			D3	973	10
			none	1180	54	19																									left(D～)	647	9
													normal(1135)	CRF	HD
			abdominal operation	normal(1245)	CRF	HD						retrieved LN	16(0-115)	14(0-45)	18(3-76)	p=0.0145															preoperative stent placement	nonHD	HD
			yes	371	18	6	p=0.9798																								yes	119	0	p=0.1762
			none	874	41	13						combined resection	nomal(1288)	CRF	HD																none	1234	19
												yes	96	3	0	p=0.3722
												none	1192	56	19																abdominal operation	nonHD	HD
																															yes	389	6	p=0.8687
													normal(1272)	CRF	HD																none	915	13				combined resection	nonHD	HD
												operation time	211(55-729)	198(84-461)	237(137-366)	p=0.0468																					yes	99	0	p=0.2198
																																					none	1248	19
													normal(1283)	CRF	HD						postoperative complications	nomal(1277)	CRF	HD
			cT	nomal(1269)	CRF	HD						blood loss	25(0-3935)	30(0-566)	30(0-243)	p=0.5790					CD<2	1078	48	12	p=0.0698
			-3	1009	50	17															CD≥2	199	11	7
			4	267	9	2							normal(1247)	CRF	HD
												tumor size	40(0.6-190)	42(4.5-90)	30(8-80)	p=0.9195						normal(1264)	CRF	HD
																					hospital stay	13(3-125)	15(8-89)	17(9-155)	p<0.001
			cN	nomal(1275)	CRF	HD
			0	720	38	13	p=0.2995
			1	334	12	6						comorbidity	nomal(1204)	CRF	HD
			2	181	9	0						none	400	7	1	p<0.001
			3	40	0	0						Yes	804	52	18
																															cN	nonHD	HD
			cM	nomal(1277)	CRF	HD																									0	758	13	p=0.2672			comorbidity	nonHD	HD
			none	1108	55	19	p=0.0850																								1	346	6				none	407	1	p=0.0123
			yes	169	4	0																									2	190	0				yes	856	18
																															3	40	0
			cT	nomal(1276)	CRF	HD																									cM	nonHD	HD
			0-1	292	16	4	p=0.1643																								none	1163	19	p=0.0931
			2	179	3	5																									yes	173	0
			3	538	31	8
			4	267	9	2
																															cT	nonHD	HD
																															0-1	308	4	p=0.3682
																															2	182	5
																															3	569	8
																															4	276	2

## Sheet: Sheet1
age	normal	normal(addition)	CRF	HD		BMI	normal	normal(addition)	CRF	HD		operation time	normal	normal(addition)	CRF	HD		blood loss	normal	normal(addition)	CRF	HD		LN	normal	normal(addition)	CRF	HD		tumor size	normal	normal(addition)	CRF	HD		hospital stay	normal	normal(addition)	CRF	HD			Open	HD	CRF	normal(addition)	Normal		Laparo
	52	81	75	81			12.94	19.12	30	19.6			157	55	248	232			30	0	81	34			20	0	19	24			5	190	4.5	30			7	125	24	11				366	94	279	279
	85	52	68	82			13.3	22.73	22	24			131	60	225	366			13	0	566	173			22	0	17	13			3	180	41	40			12	115	30	119				176	101	198	198
	83	85	79	70			14.2	23	16	16.26			185	72	94	176			129	0	15	243			23	0	2	8			5	155	80	24			7	108	19	15				176	221	202	202
	76	83	77	71			14.2	19	24.4	25.8			239	74	252	225			231	0	40	16			19	0	14	37			15	150	44	28			15	95	12	47				137	137	318	318
	42	76	82	81			14.3	25	33.9	25.5			130	77	299	220			47	0	76	22			18	0	14	22			0.6	142	26	8			12	91	16	14					84	297	297
	68	42	58	72			14.6	20.2	21.5	23.58			156	78	152	160			70	0	20	9			26	0	23	18			6	140	23	12			9	82	10	12					151	195	351
	89	68	74	76			14.7	18	22.5	22.47			146	82	101	189			20	0	33	40			20	0	2	8			40	122	56	25			15	80	15	32					162	172	333
	61	89	87	63			14.8	24	20.97	23.67			195	82	221	276			43	0	257	15			21	0	7	15			62	120	10	18			11	68	25	9					139	351	60
	48	61	75	81			14.8	21	20.3	18.8			145	83	137	176			13	0	146	110			8	0	9	11			1.2	110	20	35			23	65	19	23					166	60	243
	73	48	87	82			15	26	27.5	19.6			172	84	189	233			23	0	42	200			24	0	9	13			70	110	60	60			8	65	14	14					90	243	143
	78	73	82	60			15	25	29	31.77			257	90	264	271			47	0	100	20			2	0	20	7			47	108	34	40			11	60	10	14						143	195
	78	78	83	86			15.1	20	27.47	18.5			145	94	204	137			5	0	132	80			18	1	4	12			2	106	13	45			20	59	10	14						195	210
	64	78	87	77			15.18	24	16.5	21.77			125	94	256	325			13	0	127	100			38	1	8	37			25	105	44	75			8	58	30	45						338	119
	82	64	64	63			15.34	22	18.42	22.9			197	95	210	288			40	0	28	50			39	1	16	25			4	105	31	26			12	57	14	16						260	177
	69	82	83	84			15.36	17.48	19.42	21.7			213	98	84	280			37	0	24	30			23	1	5	3			8.5	104	32	15			19	56	13	155						180	221
	63	69	79	71			15.4	22	19.66	19.1			142	99	200	331			10	0	10	0			5	1	10	34			1	103	36	75			45	56	11	21						144	126
	56	63	81	81			15.4	24	27.22	18.1			208	100	212	327			30	0	10	5			46	1	11	76			1.3	100	36	80			18	55	43	17						155	262
	81	56	71	80			15.5	21	23.4	21.01			180	100	198	237			33	0	20	5			17	1	18	27			2.1	100	20	56			13	54	15	20						156	233
	67	81	76	66			15.6	17	22.61	19.94			279	101	251	250			197	0	101	29			16	1	21	19			7	100	60	28			9	54	11	51						100	224
	86	67	82				15.6	18	17.32				271	102	135				84	0	5				19	1	22				5.8	100	52				16	53	13							128	198
	76	86	91				15.61	17	26.84				189	104	168				45	0	88				23	1	8				5.2	100	45				11	51	22							186	94
	53	76	89				15.64	23	16.54				266	106	214				328	0	150				11	1	22				7	100	48				12	51	81							265	183
	63	48	86				15.7	23	18.16				173	106	89				20	0	15				28	1	9				6.6	100	40				19	51	15							152	374
	61	53	96				15.75	22	16.58				137	106	195				20	0	103				16	2	8				4.6	100	42				12	51	36							192	299
	69	63	83				16	23	22.9				173	106	219				30	0	147				12	2	35				4.8	100	43				11	50	12							201	192
	72	61	74				16	21	25.94				160	107	190				10	0	6				22	2	8				5	96	15				12	50	12							437	268
	72	69	69				16	17	26.55				162	107	190				10	0	10				20	2	21				3	95	60				10	50	9							144	212
	71	72	92				16	24	24.36				282	108	143				200	0	15				22	2	8				9.2	95	52				31	49	36							288	138
	84	72	82				16.06	21	25.7				265	108	205				26	0	10				30	2	4				7	94	70				13	49	13							140	240
	57	51	63				16.1	19	25.58				197	109	236				20	0	15				29	2	3				2	94	10				10	49	11							209	266
	74	71	75				16.13	22	25.09				150	109	304				20	0	20				19	2	14				1.5	93	56				15	47	8							473	240
	63	84	80				16.15	23	24.98				237	110	307				15	0	165				18	2	17				4.5	93	10				19	47	14							288	196
	59	57	80				16.2	18	27.29				159	110	323				27	0	40				11	2	17				5.2	90	44				16	47	9							149	107
	41	74	60				16.21	21	20.79				378	112	226				130	0	10				40	2	8				9	90	23				11	46	9							74	180
	57	63	69				16.22	21	17.79				130	114	234				20	0	10				20	2	16				3.9	90	24				15	46	9							155	335
	64	59	72				16.28	17.3	20.5				205	115	274				57	1	15				46	2	12				6.2	90	19				9	46	26							450	118
	74	75	66				16.3	23	27.54				241	115	133				10	1	75				24	2	16				2.4	90	55				11	45	29							129	140
	77	57	68				16.32	14	23.56				244	115	322				30	1	45				18	3	9				1.5	90	31				29	45	11							213	197
	68	64	88				16.4	24	21.31				486	116	323				418	1	15				16	3	26				3.4	90	30				15	45	11							129	249
	84	74	84				16.48	20	25.77				271	116	461				50	1	125				31	3	25				7.5	90	55				12	44	15							249	102
	39	77	86				16.49	25	19.13				148	118	175				92	1	30				5	3	0				0.6	90	50				10	44	21							151	221
	65	68	88				16.5	21	19.4				198	118	198				10	1	30				18	3	9				3.3	90	50				9	44	14							237	288
	63	84	70				16.5	19	26				196	118	182				30	1	50				24	3	20				5.5	90	6				23	43	72							210	398
	68	39	70				16.6	20	27.1				155	119	227				5	2	150				33	3	3				8.2	88	50				9	43	20							119	230
	70	65	82				16.64	27	22.6				145	119	151				5	2	420				12	3	12				6.5	88	45				11	42	40							177	178
	70	63	86				16.7	21	22.7				164	119	162				10	2	130				15	3	14				1.6	88	70				10	42	23							221	206
	69	68	68				16.7	18	26				143	119	139				10	2	25				22	3	4				3.5	85	50				14	42	13							126	401
	66	70	76				16.74	17	20.1				166	120	267				13	2	86				5	3	45				1	85	60				9	41	47							262	344
	92	70	84				16.76	24	18				166	120	147				10	2	3				14	3	15				7	85	13				24	41	14							233	218
	72	69	86				16.78	21	16.9				226	121	166				11	2	150				32	3	30				5.5	85	90				9	41	26							224	342
	68	66	86				16.8	20	22.2				192	121	164				15	2	5				45	3	27				3	85	25				13	41	11							198	719
	68	92	68				16.8	33	37.6				285	122	254				45	2	30				18	3	23				3	84	35				23	41	15							94	413
	73	72	88				16.8	26	19				258	122	150				48	2	8				18	3	32				3	84	45				11	41	15							183	214
	59	68	82				16.86	23	22.5				132	123	167				15	3	10				18	3	20				3	83	48				9	41	89							374	635
	62	68	87				16.9	19	19.11				255	123	240				71	3	43				18	3	8				4	82	63				11	39	21							299	337
	77	73	81				16.93	17	17.28				209	124	90				43	3	9				25	3	9				2	82	30				9	39	18							192	290
	82	59	80				16.95	30	22.48				184	124	133				35	3	0				9	3	22				4.8	82	51				12	39	11							268	202
	57	62	86				17	21	18.41				152	124	97				5	3	15				19	3	3				10	81	20				13	38	9							276	254
	74	77	75				17	34	22.6				243	124	164				40	3	11				20	3	8				7	80	12				25	38	14							212	237
	25	82					17	28					150	125					5	3					44	4					1.7	80					11	38								138	162
	69	57					17	18					179	125					20	3					7	4					3	80					18	38								240	166
	66	74					17	20					196	125					10	3					19	4					2	80					11	38								266	285
	76	69					17	18					239	125					60	3					28	4					8.7	80					19	37								240	269
	44	66					17	25					210	125					27	3					20	4					2.5	80					12	37								196	170
	66	76					17	23					213	125					15	3					14	4					6.5	80					22	37									195
	46	44					17	22					213	126					13	3					13	4					2.2	80					9	37								107	158
	73	66					17.01	28					181	126					20	3					31	4					4.5	80					10	36								180	189
	64	46					17.05	15					357	126					10	3					3	4					4	80					10	36								335	286
	71	73					17.1	21					138	126					5	3					12	4					2	80					39	36								118	174
	86	64					17.1	25					235	127					30	3					15	4					5.9	80					17	36								140	188
	63	71					17.12	20					176	127					0	3					13	4					3	80					12	36								197	150
	73	86					17.13	20					229	127					21	3					15	4					5.2	80					10	36								249	248
	88	63					17.13	19					158	128					177	3					19	4					8.5	80					36	36								135	145
	47	73					17.16	27					217	128					35	3					64	4					3.5	80					10	36								102	178
	66	88					17.16	21					365	128					28	4					58	4					75	80					3	36								221	252
	69	83					17.18	20					177	128					18	4					22	4					20	78					8	35								288	254
	84	66					17.2	17					368	129					84	4					19	4					40	76					28	35								398	78
	76	69					17.2	18					162	129					12	4					6	4					12	76					9	35								230	339
	87	76					17.2	21					138	129					9	5					21	4					30	76					17	35								178	215
	49	87					17.2	22					184	129					61	5					15	4					25	76					15	34								206	318
	66	81					17.27	27					157	129					10	5					13	4					30	75					15	33								401	275
	49	49					17.3	21					153	130					11	5					15	4					10	75					8	33								344	230
	63	66					17.3	26					221	130					23	5					29	4					34	75					11	32								218	386
	69	49					17.36	19					118	130					9	5					8	4					40	75					9	32								118	170
	69	63					17.4	22					115	130					365	5					7	4					15	75					19	32								231	252
	67	67					17.4	28					167	130					7	5					20	4					36	75					11	32								342	172
	74	73					17.4	21					237	130					195	5					5	4					7	75					13	32								719	252
	84	69					17.4	20					170	130					12	5					7	4					19	75					15	32								413	278
	71	69					17.48	17					203	130					20	5					21	4					90	75					12	32								359	341
	68	67					17.5	19					170	130					12	5					16	4					100	75					13	32								214	297
	63	74					17.5	23					144	130					5	5					22	4					16	75					8	31								337	185
	55	84					17.5	22					170	131					26	5					6	5					8	75					7	31								290	261
	73	71					17.5	21					183	131					5	5					14	5					56	74					10	31								202	166
	44	68					17.5	15					149	131					28	5					21	5					40	74					14	31								254	279
	71	63					17.58	20					254	131					346	5					18	5					12	74					11	31								237	362
	75	55					17.6	22					172	131					22	5					12	5					39	73					9	31								162	147
	65	64					17.6	22					160	132					10	5					19	5					19	73					7	30								166	174
	55	73					17.63	17					136	132					9	5					31	5					5	72					7	30								285	207
	47	44					17.67	21					135	133					10	5					19	5					18	72					7	30								269	184
	73	71					17.69	28					171	133					9	5					14	5					1	70					8	30								170	234
	65	75					17.7	26					201	134					107	5					20	5					44	70					9	30								195	90
	77	65					17.7	25					189	134					72	5					34	5					46	70					7	30								158	178
	44	55					17.7	26					284	134					15	5					62	5					103	70					8	30								189	72
	69	47					17.72	19					159	134					9	5					11	5					35	70					9	30								286	174
	47	73					17.76	36					198	134					99	5					14	5					15	70					9	30								174	164
	61	65					17.79	24					382	135					101	5					9	5					29	70					19	30								188	322
	72	77					17.8	21.8					183	135					10	5					14	5					8	70					11	30								150	148
	74	76					17.8	20.9					197	135					54	5					9	5					20	70					11	30								248	139
	73	44					17.8	25.3					202	135					76	5					9	5					100	70					7	30								145	181
	66	69					17.9	22.6					261	135					31	5					18	5					60	70					8	29								178	161
	85	47					17.96	21.1					190	136					6	5					20	5					20	70					14	29								252	100
	68	61					17.96	19.37					223	136					15	5					33	5					55	70					7	29								55	77
	61	72					18	31.06					169	136					10	5					41	5					50	70					7	29								254	213
	69	74					18	18.57					184	137					13	5					23	5					40	70					14	29								78	285
	68	73					18	24.09					226	137					60	5					13	5					30	70					11	28								339	295
	71	85					18	22.32					175	137					10	5					19	5					25	70					8	28								215	329
	79	68					18	22.11					205	138					10	5					13	5					40	70					7	28								318	450
	67	61					18	22.38					234	138					35	5					10	5					25	70					8	28								275	312
	72	69					18	22.14					318	138					105	5					32	5					30	70					20	28								386	311
	63	68					18	22.99					196	138					62	5					32	5					60	70					7	28								170	166
	60	71					18	25.7					183	138					21	5					26	5					60	70					12	28								252	323
	82	79					18	21.2					170	139					1	5					21	5					25	70					7	28								172	466
	77	67					18	24.17					162	139					53	5					22	5					40	70					10	28								269	601
	59	72					18	21.29					191	139					5	5					44	5					38	70					9	28								252	361
	74	63					18	19.02					184	139					14	5					17	5					20	70					18	28								278	194
	74	60					18	24.45					179	139					21	5					13	6					11	70					7	27								341	327
	77	82					18.01	30.67					183	139					20	5					13	6					10	70					7	27								297	130
	76	77					18.03	22.05					215	140					15	5					17	6					17	70					8	27								185	228
	72	59					18.03	21.96					237	140					3	5					8	6					15	70					14	27								261	348
	52	74					18.06	22.01					143	140					29	5					10	6					25	70					7	27								166	264
	30	74					18.07	25.68					161	140					18	5					17	6					40	68					7	27								279	373
	72	77					18.08	22.24					297	141					642	5					21	6					100	68					9	27								362	185
	81	76					18.09	25.41					172	141					10	5					17	6					20	68					17	27								147	219
	58	72					18.1	26.67					160	141					5	5					10	6					45	68					7	27								174	305
	76	52					18.1	26.53					210	141					44	5					16	6					40	68					8	27								207	266
	85	30					18.1	18.53					214	141					40	5					11	6					14	68					8	27								184	157
	28	72					18.11	19.15					136	142					22	5					40	6					63	67					7	27								234	106
	40	81					18.11	21.09					171	142					20	5					53	6					30	67					7	27								90	83
	66	58					18.2	26.22					278	142					3060	5					35	6					19	67					17	27								178	124
	54	76					18.2	19.39					261	143					31	5					13	6					50	67					38	26								72	180
	44	85					18.2	20.36					185	143					10	5					20	6					23	66					7	26								174	304
	66	70					18.2	23.28					229	143					128	5					0	6					10	66					8	26								164	104
	84	28					18.22	17.5					144	143					15	5					12	6					48	66					19	26								322	194
	92	40					18.22	23.08					177	143					5	5					10	6					40	65					13	26								148	156
	67	66					18.23	17.2					181	143					16	5					13	6					10	65					10	26								139	179
	61	54					18.24	24.5					178	143					49	5					27	6					15	65					9	26								181	107
	75	44					18.28	33.8					219	144					226	5					10	6					7	65					11	26								161
	68	66					18.29	19.7					181	144					5	5					36	7					45	65					11	26								100
	82	84					18.3	32.5					182	144					24	5					29	7					12	65					9	26								77
	67	92					18.3	18.2					282	144					50	5					22	7					65	65					10	26								213
	65	78					18.3	17.2					302	144					70	5					26	7					16	65					17	25								285
	41	67					18.33	22.6					188	144					126	5					18	7					15	65					11	25								295
	66	61					18.34	20.8					145	145					48	5					15	7					20	65					8	25								329
	71	75					18.38	29					166	145					9	5					19	7					40	65					10	25								450
	69	68					18.4	22.9					148	145					22	5					14	7					72	65					8	25								312
	77	82					18.5	14.2					236	145					85	5					19	7					70	65					12	25								311
	63	79					18.5	22.9					725	145					570	5					26	7					35	65					25	25								166
	79	67					18.5	20.9					125	145					15	5					19	7					10	65					9	25								323
	81	75					18.5	21.7					239	145					23	5					9	7					8	65					15	25								247
	64	41					18.5	19.3					161	145					10	5					11	7					46	65					10	25								466
	82	66					18.5	29.7					361	146					1546	5					5	7					13	65					14	25								361
	70	71					18.51	23.74					177	146					10	5					12	7					35	65					15	25								194
	54	69					18.53	20.39					153	146					50	5					16	7					48	65					18	25								327
	67	77					18.55	30.01					128	146					9	5					7	7					23	65					9	24								130
	82	63					18.57	18.7					192	146					30	5					4	7					14	65					11	24								228
	75	79					18.57	19.9					166	146					61	5					19	7					35	64					12	24								348
	77	81					18.6	27.8					139	147					5	5					18	7					24	64					11	24								264
	80	64					18.6	20.5					150	147					19	5					18	7					33	64					13	24								185
	79	82					18.6	22					162	148					32	5					25	7					20	64					17	24								219
	68	70					18.6	20.8					222	148					19	5					21	7					40	63					31	24								305
	43	54					18.6	24.1					156	148					5	5					29	7					18	63					8	24								266
	72	67					18.63	19.9					172	148					20	5					11	7					10	63					8	24								157
	83	82					18.63	33.2					351	148					629	5					11	7					50	63					8	24								106
	60	75					18.66	30					229	148					10	5					23	7					55	63					13	24								83
	80	77					18.7	21.2					192	148					12	5					16	7					6	63					8	24								124
	76	75					18.7	21.6					154	148					20	5					17	7					40	63					9	24								180
	88	80					18.7	22.6					172	149					10	5					21	7					45	62					9	24								304
	50	79					18.7	25.1					157	149					7	5					48	7					45	62					9	24								104
	77	68					18.73	24.4					264	149					87	5					11	7					24	62					11	23								194
	80	43					18.73	22.5					204	149					20	5					25	8					50	62					8	23								133
	79	72					18.73	19.2					130	149					50	5					19	8					15	62					10	23								156
	88	83					18.77	22					228	149					10	5					31	8					38	62					11	23								179
	92	60					18.8	19.4					205	150					10	5					9	8					12	61					14	23								107
	67	80					18.8	18					159	150					7	5					14	8					50	60					8	23
	67	76					18.8	23.3					138	150					40	5					29	8					16	60					10	23
	73	88					18.8	26					154	150					14	5					14	8					10	60					10	23
	83	50					18.9	23.4					184	150					0	5					17	8					65	60					11	23
	59	77					18.9	22					168	150					20	5					9	8					55	60					9	23
	77	80					18.9	32.5					215	150					30	5					4	8					6	60					22	23
	87	79					18.91	19.7					333	150					2640	6					17	8					22	60					17	22
	77	92					18.95	25.4					250	151					76	6					18	8					18	60					8	22
	79	67					18.97	24.84					190	151					10	6					16	8					19	60					6	22
	74	67					18.98	20.84					174	151					24	6					20	8					50	60					9	22
	81	73					18.99	20.9					201	151					217	6					27	8					40	60					12	22
	81	83					18.99	16.32					228	151					15	6					12	8					34	60					9	22
	76	59					19	23.16					209	152					54	6					16	8					13	60					11	22
	84	77					19	20.84					164	152					66	6					15	8					22	60					27	22
	94	77					19	23.71					60	152					5	6					22	8					55	60					14	22
	56	79					19	23.81					214	152					14	6					12	8					60	60					8	22
	83	74					19	22.11					183	152					28	6					17	8					22	60					23	22
	74	81					19	23.37					243	152					923	7					5	8					48	60					21	22
	62	81					19	27.93					233	153					12	7					16	8					13	60					10	22
	76	76					19	24.35					284	153					16	7					31	8					31	60					9	22
	80	84					19	21.83					222	153					38	7					14	8					45	60					24	21
	78	94					19	19.78					241	153					51	7					17	8					55	60					11	21
	68	56					19	22.22					173	153					28	7					8	8					35	60					10	21
	56	83					19	26.96					240	153					37	7					22	8					80	60					22	21
	79	36					19	21.6					242	153					16	7					17	8					20	60					16	21
	68	74					19	20					193	154					16	7					29	8					45	60					12	21
	55	62					19.01	21.1					150	154					47	7					6	8					18	60					8	21
	49	76					19.02	26.1					195	154					26	7					12	8					9	60					15	21
	65	80					19.02	25.7					219	154					20	7					30	8					55	60					10	21
	69	78					19.03	21					212	154					30	8					24	8					63	60					13	21
	61	68					19.04	25.4					155	154					20	8					33	8					25	60					21	21
	78	56					19.07	24.9					180	155					20	8					15	8					15	60					15	21
	77	83					19.1	16.2					243	155					34	8					6	8					35	60					30	21
	69	79					19.1	25.3					184	155					476	8					14	8					22	60					9	21
	73	68					19.1	23.5					216	155					8	8					8	9					15	60					10	21
	71	55					19.1	25.9					279	155					445	8					12	9					40	60					12	21
	69	49					19.11	29.6					119	155					15	8					9	9					15	60					15	21
	67	65					19.15	23.1					255	155					18	8					7	9					35	60					13	21
	75	69					19.17	20.5					179	156					5	8					3	9					50	60					7	20
	81	61					19.19	23.6					215	156					15	8					36	9					65	60					9	20
	43	78					19.2	21					236	156					23	8					36	9					59	60					12	20
	72	77					19.2	16.6					586	156					276	8					6	9					30	60					21	20
	49	69					19.2	24					143	156					58	9					4	9					24	60					16	20
	38	73					19.2	19.5					202	156					10	9					12	9					32	60					8	20
	83	69					19.2	26.4					181	156					31	9					25	9					50	60					20	20
	77	71					19.22	21.3					172	156					34	9					21	9					15	60					15	20
	70	69					19.23	22.3					195	156					50	9					8	9					70	60					25	20
	70	69					19.29	17.4					190	157					18	9					9	9					15	60					9	20
	78	67					19.3	24.1					151	157					13	9					7	9					40	60					13	20
	81	68					19.3	18.3					154	157					5	9					16	9					5	60					20	20
	72	74					19.3	22.9					130	157					5	9					15	9					35	60					13	20
	50	75					19.3	24.7					255	157					187	9					8	9					60	60					15	20
	76	81					19.3	26.6					195	157					46	10					9	9					23	60					14	20
	84	74					19.3	19.5					143	158					3	10					11	9					24	60					12	20
	81	43					19.3	18.1					227	158					30	10					21	9					55	60					16	20
	65	49					19.34	21.2					134	158					17	10					27	9					15	60					10	20
	71	84					19.37	17					131	158					5	10					20	9					18	60					9	20
	79	38					19.37	20.4					222	159					115	10					7	9					40	60					18	20
	79	83					19.39	24					174	159					35	10					20	9					15	60					17	20
	65	77					19.39	21.5					228	159					11	10					19	9					59	60					11	20
	71	70					19.4	20.4					155	159					10	10					43	9					75	60					13	20
	87	70					19.4	23					153	159					20	10					14	9					30	59					15	20
	65	78					19.4	20					183	159					26	10					5	9					18	59					9	19
	79	81					19.4	18					126	159					17	10					15	9					13	59					10	19
	70	72					19.41	18.1					180	159					41	10					35	9					25	58					9	19
	79	50					19.41	22					146	159					10	10					14	9					21	58					11	19
	70	76					19.42	32					146	160					10	10					22	9					70	58					12	19
	77	84					19.43	19.4					129	160					20	10					27	9					20	58					15	19
	40	81					19.44	21.9					402	160					204	10					36	9					35	58					54	19
	72	65					19.49	25.3					141	160					10	10					23	9					50	58					15	19
	75	71					19.5	22.6					145	160					15	10					37	9					18	57					13	19
	37	79					19.5	21.3					184	160					20	10					6	9					15	57					12	19
	78	79					19.5	25.8					144	160					24	10					20	9					35	57					35	19
	73	65					19.5	17.1					178	160					16	10					26	9					72	56					20	19
	81	71					19.5	31.6					140	161					14	10					7	9					25	56					11	19
	70	87					19.52	21.4					234	161					27	10					4	9					10	56					16	19
	90	65					19.52	16.9					95	161					10	10					8	10					105	56					23	19
	68	79					19.56	20.7					123	161					10	10					8	10					40	56					9	19
	69	70					19.6	19.9					206	161					51	10					20	10					20	55					19	19
	54	79					19.6	17.5					173	162					15	10					12	10					35	55					19	19
	58	70					19.6	19.6					298	162					15	10					35	10					64	55					15	19
	76	77					19.6	19.6					213	162					30	10					16	10					70	55					54	19
	64	72					19.6	21.5					135	162					10	10					21	10					20	55					10	19
	86	75					19.6	22.2					187	162					23	10					7	10					22	55					16	19
	64	56					19.6	25.2					329	162					124	10					11	10					44	55					12	19
	84	37					19.6	22.9					198	162					49	10					4	10					22	55					15	18
	91	74					19.6	25.3					229	162					6	10					26	10					32	55					12	18
	84	78					19.64	23.1					210	162					282	10					7	10					100	55					49	18
	59	73					19.65	26.5					108	163					20	10					12	10					22	55					14	18
	75	81					19.68	24.5					119	163					62	10					5	10					47	55					15	18
	94	70					19.68	18.8					142	163					5	10					14	10					40	55					20	18
	86	90					19.7	26.6					268	164					10	10					24	10					42	55					12	18
	86	68					19.7	17.7					120	164					130	10					15	10					31	55					11	18
	88	69					19.7	18.2					195	164					89	10					4	10					66	55					22	18
	72	54					19.7	21.2					227	164					10	10					16	10					40	55					10	18
	64	58					19.7	33.9					287	164					97	10					14	10					35	55					9	18
	75	76					19.7	16.5					338	164					28	10					5	10					38	55					11	18
	80	64					19.7	23.4					213	164					10	10					7	10					40	55					9	18
	80	86					19.7	21.5					116	165					10	10					7	10					38	55					12	18
	77	64					19.72	21.3					177	165					543	10					3	10					66	55					41	18
	74	75					19.74	23.3					176	166					10	10					16	10					54	55					8	18
	66	65					19.75	15.76					224	166					6	10					25	10					22	55					12	18
	52	87					19.78	25.98					213	166					20	10					10	10					44	55					14	18
	60	86					19.79	26.1					221	166					180	10					16	10					70	55					11	18
	82	64					19.79	19.7					126	166					5	10					1	10					28	55					10	18
	73	63					19.8	20.4					155	166					5	10					13	10					55	55					8	18
	64	62					19.8	24.5					262	166					431	10					0	10					70	55					15	18
	82	63					19.8	19					146	166					52	10					6	10					26	55					10	18
	78	67					19.8	20.82					214	166					21	10					32	10					52	55					10	18
	73	83					19.8	20.89					173	166					10	10					17	10					40	55					12	18
	83	68					19.8	17.94					149	166					56	10					15	10					46	55					13	18
	77	84					19.84	21.56					180	167					34	10					34	10					50	55					12	18
	71	64					19.84	22.82					233	167					30	10					9	11					60	55					12	18
	74	81					19.85	18.01					132	167					16	10					25	11					50	55					13	18
	64	81					19.87	21.58					332	167					31	10					12	11					50	55					12	18
	67	73					19.9	25.78					183	167					43	10					7	11					46	55					11	18
	59	74					19.9	25.5					206	167					10	10					12	11					40	55					10	18
	64	66					19.9	24.22					224	168					160	10					23	11					65	55					28	17
	84	69					19.9	19.4					199	168					90	10					6	11					75	55					12	17
	75	71					19.9	18.98					198	168					340	10					3	11					70	55					26	17
	64	79					19.94	24.76					222	168					30	10					3	11					15	55					16	17
	83	67					19.95	23.1					208	168					10	10					5	11					23	55					16	17
	67	82					19.96	18.39					167	168					7	10					11	11					48	55					12	17
	82	86					19.96	23.08					157	169					9	10					2	11					22	55					14	17
	92	79					19.97	23.93					94	169					110	10					3	11					46	55					11	17
	85	51					19.99	22.9					202	169					190	10					13	11					12	55					12	17
	75	67					20	23.68					201	169					17	10					9	11					40	54					13	17
	68	79					20	25.1					170	169					108	10					9	11					65	54					10	17
	69	63					20	24.89					220	169					11	10					1	11					7	54					11	17
	69	73					20	18.12					339	169					153	10					10	11					44	54					17	17
	49	77					20	26.9					416	170					110	10					9	11					30	54					11	17
	71	82					20	24.8					238	170					3	10					7	11					44	54					10	17
	76	88					20	19.3					181	170					10	10					16	11					40	54					11	17
	66	95					20	21.4					168	170					13	10					14	11					54	54					12	17
	42	67					20	23.68					159	170					2	10					14	11					52	54					13	17
	74	79					20	20.55					216	170					55	10					9	11					15	53					13	17
	72	64					20	19.92					296	170					60	10					11	11					42	53					12	17
	76	54					20	18.7					130	170					15	10					14	11					46	53					12	17
	66	81					20	21.36					194	170					12	10					20	11					50	53					7	17
	65	60					20	25.79					281	170					10	10					41	11					34	53					13	17
	54	83					20	20.3					230	171					5	10					20	11					24	53					12	17
	64	73					20	24.1					175	171					70	10					8	11					36	53					12	17
	86	89					20.04	27.58					183	171					40	10					8	11					22	52					26	17
	63	84					20.05	23.81					277	171					306	10					5	11					18	52					11	17
	82	83					20.05	25.7					173	171					276	10					8	11					35	52					10	17
	87	50					20.1	20.44					178	171					15	10					11	11					42	52					10	17
	67	74					20.1	22.14					131	171					32	10					2	11					10	52					9	17
	57	57					20.1	17.2					169	171					6	10					5	11					44	52					11	17
	70	87					20.16	23.5					273	172					256	10					11	11					16	52					10	17
	72	68					20.17	16.27					374	172					236	10					15	11					30	52					12	17
	67	69					20.17	17.5					166	172					15	10					0	11					38	52					16	17
	81	69					20.18	15.81					215	172					31	10					19	11					40	52					26	17
	66	74					20.2	22.56					299	172					950	10					15	11					40	52					18	16
	58	54					20.2	23.91					192	172					132	10					21	11					75	52					12	16
	86	94					20.2	19					154	172					28	10					16	11					28	52					13	16
	88	74					20.23	20.74					205	172					20	10					27	11					42	52					13	16
	90	81					20.24	21.99					84	172					3	10					2	11					34	52					8	16
	78	60					20.26	17.28					257	172					5	10					17	11					46	52					13	16
	74	64					20.29	18.8					214	172					141	10					27	11					120	52					14	16
	79	60					20.3	20					268	172					330	10					16	11					46	51					14	16
	62	62					20.34	21.3					302	172					53	10					17	11					84	51					14	16
	48	65					20.36	24.81					259	172					25	10					6	11					36	50					18	16
	74	65					20.37	21.5					280	172					10	10					13	11					54	50					12	16
	81	60					20.37	20.24					204	172					20	10					7	11					8	50					14	16
	66	72					20.37	22.9					109	173					10	10					18	12					42	50					28	16
	73	79					20.38	25.9					159	173					10	10					19	12					32	50					10	16
	76	76					20.39	23.07					294	173					16	10					17	12					82	50					15	16
	87	72					20.4	21.2					138	173					20	10					0	12					42	50					46	16
	70	68					20.4	23.96					82	173					15	10					9	12					7	50					9	16
	85	68					20.4	27.68					199	173					37	10					21	12					38	50					14	16
	47	66					20.4	18.3					211	173					0	10					10	12					20	50					12	16
	56	76					20.4	22.06					241	173					4	10					11	12					81	50					13	16
	74	75					20.42	21.3					356	174					227	10					4	12					42	50					9	16
	80	68					20.44	23.97					176	174					15	10					3	12					10	50					13	16
	83	57					20.45	21.4					460	174					62	10					12	12					64	50					36	16
	65	52					20.45	24					212	174					135	10					27	12					48	50					10	16
	75	40					20.46	20					220	174					42	10					26	12					30	50					13	16
	43	68					20.47	26.85					251	174					21	10					16	12					23	50					11	16
	77	67					20.5	22.24					138	174					128	10					2	12					56	50					36	16
	61	63					20.5	25.29					153	174					16	10					12	12					32	50					11	16
	70	64					20.5	21.7					182	174					34	10					8	12					36	50					12	16
	68	89					20.5	21.34					135	174					10	10					2	12					36	50					12	16
	72	69					20.5	21.16					240	174					354	10					5	12					51	50					15	16
	64	96					20.5	20.92					280	175					57	10					31	12					76	50					29	16
	68	64					20.5	18.25					176	175					11	10					4	12					25	50					13	16
	91	76					20.52	30.13					154	175					10	10					16	12					46	50					18	16
	79	63					20.55	19.3					331	175					20	10					19	12					52	50					31	16
	86	75					20.57	19.9					266	176					199	10					13	12					60	50					20	16
	73	87					20.58	19.7					153	176					10	10					36	12					96	50					15	16
	66	71					20.59	20.89					202	176					42	10					34	12					40	50					13	16
	88	64					20.6	19.35					375	176					60	10					19	12					45	50					13	16
	68	51					20.6	22.2					186	176					33	10					12	12					30	50					10	16
	78	60					20.6	18.75					246	176					5	11					9	12					29	50					18	16
	87	83					20.6	21.93					134	176					11	11					11	12					32	50					11	16
	67	73					20.6	23.3					168	177					35	11					5	12					42	50					10	16
	83	61					20.6	24.49					195	177					24	11					13	12					23	50					13	16
	55	59					20.64	24.2					172	177					15	11					20	12					60	50					14	16
	61	56					20.64	24					227	177					16	11					33	12					34	50					11	16
	48	69					20.67	29.61					183	177					20	11					1	12					8	50					12	16
	70	81					20.69	24.28					172	177					10	11					22	12					50	50					8	16
	85	78					20.7	30.09					191	177					10	11					7	12					26	50					31	15
	70	73					20.7	20.74					188	177					71	11					1	12					32	50					10	15
	80	61					20.7	26.88					233	178					20	11					19	12					9	50					12	15
	72	57					20.7	23.54					179	178					12	11					5	12					8	50					12	15
	92	78					20.7	18.11					122	178					64	12					11	12					50	50					15	15
	77	69					20.71	28.7					160	178					20	12					6	12					14	50					8	15
	66	63					20.72	19.7					185	178					15	12					29	12					38	50					17	15
	82	83					20.77	32.42					166	178					10	12					8	12					24	50					9	15
	80	62					20.8	24.35					240	178					20	12					20	13					90	50					20	15
	77	66					20.8	20.8					241	178					22	12					12	13					14	50					12	15
	80	61					20.8	24.69					240	178					109	12					16	13					25	50					15	15
	83	79					20.8	19					160	178					12	12					21	13					80	50					10	15
	62	80					20.84	22.8					289	178					164	12					4	13					10	50					10	15
	77	82					20.84	19.5					196	178					292	12					66	13					28	50					49	15
	83	82					20.84	22.3					237	179					17	12					13	13					36	50					15	15
	71	82					20.85	23.98					169	179					30	12					5	13					24	50					10	15
	67	67					20.87	21.22					215	179					10	12					23	13					32	50					11	15
	86	88					20.87	23.9					169	179					10	12					13	13					15	50					12	15
	82	73					20.9	20.4					243	179					20	12					22	13					80	50					15	15
	88	73					20.9	19.9					108	179					10	12					9	13					64	50					13	15
	60	87					20.9	23.2					202	179					18	12					27	13					50	50					23	15
	55	77					20.9	22.63					249	179					578	12					4	13					11	50					21	15
	76	61					20.9	18.24					244	180					13	12					6	13					36	50					13	15
	76	75					20.9	21.6					150	180					19	12					16	13					67	50					11	15
	84	61					20.9	25.8					107	180					21	13					16	13					46	50					29	15
	85	82					20.9	22.7					180	180					121	13					5	13					29	50					39	15
	76	80					20.9	24.64					149	180					5	13					8	13					36	50					13	15
	69	63					20.93	26.7					213	180					20	13					4	13					42	50					10	15
	71	41					20.94	20.17					124	180					10	13					4	13					34	50					12	15
	83	64					20.96	23.2					229	180					15	13					21	13					36	50					56	15
	77	84					21	20.26					196	180					5	13					8	13					15	50					12	15
	90	91					21	29.35					171	180					1	13					2	13					9	50					12	15
	64	84					21	19					206	181					59	13					16	13					52	50					31	15
	88	59					21	23.06					139	181					9	13					7	13					50	50					21	15
	83	75					21	26.53					126	181					10	13					15	13					20	50					14	15
	72	94					21	25.38					232	181					20	13					20	13					22	50					10	15
	69	86					21	21.5					247	181					11	13					15	13					45	49					16	15
	77	86					21	23					181	181					10	14					27	13					50	49					8	15
	80	88					21	31.3					147	181					5	14					25	13					21	48					11	15
	76	72					21	21					197	181					12	14					14	13					36	48					13	15
	53	64					21	20					163	181					8	14					16	13					38	48					8	15
	71	75					21	23.66					82	182					2	14					0	13					10	48					8	15
	83	80					21	28					176	182					11	14					5	13					10	48					12	15
	71	80					21	24.7					197	182					5	14					0	13					18	48					12	15
	75	77					21	25.26					358	182					35	14					1	13					20	48					13	15
	83	74					21	29.17					213	182					5	14					14	13					60	48					8	15
	87	66					21	22.39					409	183					10	14					4	13					30	48					15	15
	67	52					21	24.74					180	183					5	14					4	13					50	48					10	15
	86	60					21	19					285	183					5	14					36	13					45	48					11	15
	76	82					21	22.64					106	183					5	14					14	13					54	47					33	15
	93	73					21	24.48					261	183					1	15					22	14					40	47					20	15
	71	64					21	24.09					295	183					42	15					11	14					36	47					11	15
	78	82					21	17.58					610	183					1424	15					20	14					60	47					82	15
	59	78					21	26.78					177	183					6	15					22	14					20	47					8	15
	82	73					21	16					178	183					32	15					18	14					47	47					30	15
	63	83					21	17.79					159	183					13	15					34	14					60	47					32	15
	83	77					21.01	24.2					143	183					3	15					11	14					42	47					24	15
	70	71					21.02	22.39					264	183					21	15					1	14					15	47					10	15
	74	74					21.03	23.09					284	183					67	15					26	14					60	47					9	15
	70	64					21.06	15.61					242	183					1	15					6	14					15	46					11	15
	66	67					21.06	19.95					170	183					73	15					4	14					8	46					12	15
	70	59					21.07	18.22					227	184					10	15					20	14					20	46					12	15
	50	64					21.08	23.9					240	184					8	15					15	14					8	46					11	15
	50	84					21.09	17.72					169	184					10	15					46	14					50	46					9	15
	71	75					21.09	17.27					185	184					26	15					26	14					10	46					8	15
	88	64					21.09	25.24					295	184					66	15					4	14					22	46					17	15
	74	83					21.09	19.1					228	184					30	15					46	14					70	46					12	15
	74	67					21.1	25.2					285	184					32	15					16	14					56	46					15	15
	71	82					21.1	20.5					244	184					52	15					33	14					60	46					11	15
	77	92					21.1	26.87					134	184					0	15					10	14					28	46					42	15
	50	85					21.1	20.05					191	184					5	15					21	14					45	46					11	15
	71	75					21.1	21.4					244	184					52	15					33	14					60	46					11	15
	86	68					21.18	25.2					198	185					47	15					6	14					45	46					28	15
	86	69					21.19	29.15					198	185					47	15					6	14					45	46					28	15
	68	69					21.2	22.82					158	185					12	15					10	14					13	45					10	14
	69	49					21.2	19.6					497	185					161	15					7	14					20	45					16	14
	63	71					21.2	29.33					115	185					0	15					9	14					40	45					9	14
	84	76					21.2	18.6					295	185					43	15					19	14					50	45					12	14
	61	66					21.2	21.52					335	185					538	15					23	14					20	45					13	14
	75	42					21.2	26.95					127	185					17	15					2	14					18	45					9	14
	82	74					21.2	25.79					286	186					250	15					12	14					80	45					24	14
	77	65					21.21	25.03					199	186					8	15					11	14					90	45					11	14
	67	72					21.22	28.87					209	186					74	15					19	14					20	45					13	14
	81	76					21.22	22.23					151	186					21	15					10	14					18	45					10	14
	75	66					21.23	21.95					223	186					70	15					4	14					60	45					108	14
	83	65					21.26	17.67					171	186					140	15					4	14					37	45					14	14
	66	54					21.29	20.4					135	186					22	15					15	14					38	45					13	14
	71	64					21.3	24.2					183	186					100	15					7	14					37	45					10	14
	84	86					21.3	22.91					118	187					12	15					16	14					68	45					15	14
	55	63					21.3	25.1					196	187					14	15					13	14					50	45					30	14
	68	82					21.3	24.3					188	187					21	15					7	14					6	45					12	14
	87	87					21.31	18.2					141	187					0	15					22	14					20	45					13	14
	69	67					21.33	23.9					242	187					47	15					9	15					18	45					35	14
	70	57					21.34	24.01					213	187					34	15					42	15					40	45					15	14
	74	70					21.36	17.6					140	188					5	15					8	15					40	45					25	14
	73	72					21.4	22.55					204	188					21	15					32	15					42	45					11	14
	66	67					21.4	23.6					197	188					533	15					6	15					63	45					65	14
	60	81					21.42	20.46					301	188					46	15					24	15					30	45					10	14
	71	66					21.45	30.03					230	188					5	15					22	15					30	45					11	14
	70	58					21.46	20.6					98	188					0	15					10	15					35	45					10	14
	58	86					21.47	20.5					258	189					43	15					24	15					23	45					14	14
	73	88					21.47	22.42					218	189					58	15					6	15					28	45					12	14
	91	90					21.48	17.4					214	189					13	15					8	15					18	45					11	14
	68	78					21.48	23.48					216	189					540	15					7	15					25	45					12	14
	55	72					21.5	21.9					159	189					107	16					38	15					44	45					7	14
	48	77					21.5	20.3					146	190					5	16					18	15					20	45					9	14
	73	74					21.5	19.21					203	190					14	16					16	15					6	45					11	14
	71	73					21.5	24.46					159	190					10	16					3	15					12	45					10	14
	61	79					21.5	22.4					179	190					4	16					12	15					30	45					9	14
	92	62					21.52	28.18					148	190					47	16					8	15					64	45					32	14
	61	48					21.52	20.9					128	191					16	16					4	15					7	45					8	14
	24	74					21.6	25.96					176	191					3	16					30	15					80	45					9	14
	74	81					21.6	27.6					207	191					47	16					14	15					40	45					10	14
	67	66					21.6	24.09					235	191					28	16					8	15					36	45					30	14
	69	73					21.6	25.15					204	192					25	16					33	15					36	45					10	14
	68	66					21.6	28.9					175	192					1	16					19	15					50	44					9	14
	63	76					21.62	18.8					202	192					20	16					10	15					10	44					12	14
	78	87					21.62	24.35					249	192					68	16					36	15					50	44					14	14
	65	70					21.63	24.28					156	192					13	16					36	15					30	44					9	14
	76	85					21.63	23.04					223	192					60	17					8	15					80	44					15	14
	62	47					21.65	16.28					218	192					32	17					4	15					32	44					9	14
	54	78					21.68	20.37					165	192					10	17					30	15					42	44					9	14
	65	56					21.7	26.4					163	192					5	17					30	15					35	44					9	14
	64	74					21.7	23.5					129	192					0	17					17	15					18	44					10	14
	83	80					21.7	33.5					230	192					3	17					19	15					45	44					14	14
	52	83					21.7	25.3					527	192					500	18					25	15					55	44					13	14
	57	65					21.72	22.27					283	193					25	18					44	15					47	43					11	14
	72	75					21.79	24.2					389	193					20	18					7	15					20	43					11	14
	82	43					21.8	20.6					314	193					30	18					21	15					52	43					11	14
	70	77					21.8	20.1					480	193					145	18					12	15					90	43					10	14
	69	61					21.82	19.9					404	193					30	19					16	15					63	43					8	14
	58	70					21.82	21.3					174	194					10	19					24	15					55	43					9	14
	62	68					21.83	23.9					244	194					30	19					41	15					60	42					10	14
	67	72					21.86	20.8					198	194					5	19					19	15					40	42					11	14
	67	64					21.88	20.2					279	194					80	19					18	15					106	42					9	14
	79	68					21.9	28.1					350	194					15	20					23	15					32	42					10	14
	69	64					21.9	25.7					287	195					30	20					17	15					55	42					24	14
	68	91					21.9	28					255	195					70	20					16	16					67	42					9	14
	65	79					21.9	19.3					410	195					100	20					22	16					55	42					8	14
	76	86					21.9	30.5					308	195					50	20					16	16					40	42					9	14
	74	73					21.92	18.34					320	195					90	20					22	16					70	42					8	14
	62	66					21.93	19.6					289	195					20	20					24	16					50	42					16	14
	61	88					21.95	22.7					212	195					190	20					37	16					52	42					7	14
	74	68					21.95	25.79					258	195					3	20					18	16					108	42					8	14
	71	78					21.96	37.04					484	195					375	20					42	16					45	42					12	14
	69	87					21.96	20.67					377	195					53	20					13	16					20	42					16	14
	60	67					21.98	21.7					267	196					10	20					27	16					50	42					13	14
	44	83					22	24.12					315	196					50	20					28	16					45	42					12	14
	65	55					22	25.46					300	196					50	20					15	16					23	42					9	14
	75	61					22	21.88					286	196					25	20					11	16					30	42					8	14
	69	48					22	14.8					295	196					100	20					27	16					60	42					14	14
	81	70					22	25.16					292	196					55	20					18	16					47	42					25	14
	86	85					22	25.61					317	196					20	20					12	16					30	42					14	14
	72	70					22	22.39					238	196					15	20					19	16					15	42					10	14
	70	80					22	21.22					102	196					11	20					10	16					28	42					7	14
	64	72					22	18.63					508	196					218	20					14	16					65	42					55	14
	66	92					22	23.56					324	196					30	20					14	16					55	42					7	14
	76	77					22	22.62					493	196					185	20					10	16					50	41					21	14
	68	66					22	30.33					273	196					25	20					21	16					41	41					10	14
	70	82					22	17.16					285	197					70	20					11	16					16	40					13	14
	43	65					22	23.15					221	197					20	20					42	16					30	40					11	14
	61	71					22	32.84					253	197					5	20					25	16					57	40					11	13
	64	80					22	18.1					614	197					50	20					29	16					75	40					14	13
	61	77					22	22.2					289	197					3	20					27	16					10	40					8	13
	66	80					22	19.22					270	197					15	20					10	16					30	40					10	13
	89	70					22.01	25.4					264	198					30	20					31	16					85	40					10	13
	79	83					22.05	23.5					152	198					10	20					8	16					30	40					10	13
	59	62					22.06	23.75					386	198					20	20					27	16					53	40					10	13
	57	77					22.06	22.5					213	198					40	20					6	16					12	40					7	13
	65	83					22.07	15.7					430	198					30	20					9	16					22	40					12	13
	76	71					22.08	23.6					335	198					40	20					11	16					55	40					39	13
	62	67					22.1	25.69					312	198					10	20					31	16					68	40					8	13
	64	86					22.1	19.79					288	198					15	20					40	16					122	40					14	13
	76	82					22.11	24.9					573	198					185	20					19	16					60	40					27	13
	58	88					22.11	15.64					123	198					5	20					14	16					40	40					12	13
	69	60					22.12	23.01					310	198					25	20					9	16					33	40					12	13
	65	74					22.13	25.6					333	198					0	20					21	16					55	40					8	13
	65	79					22.14	24.19					491	199					40	20					6	16					25	40					13	13
	63	55					22.17	20.04					258	199					5	20					12	16					35	40					9	13
	57	33					22.2	24.57					221	199					45	20					33	16					67	40					11	13
	67	76					22.2	35.05					416	199					80	20					12	16					60	40					11	13
	60	76					22.2	19.87					379	199					10	20					52	16					60	40					10	13
	60	84					22.2	29.3					404	199					10	20					39	16					44	40					7	13
	59	85					22.2	21.3					329	200					20	20					17	16					28	40					8	13
	87	76					22.2	16.49					365	200					47	20					8	16					16	40					22	13
	58	69					22.22	17.16					290	201					3	20					22	16					48	40					17	13
	55	71					22.22	21.34					258	201					50	20					9	16					48	40					11	13
	77	58					22.23	21.1					265	201					15	20					10	16					30	40					13	13
	55	83					22.24	24.88					398	201					340	20					34	16					32	40					13	13
	88	77					22.24	17.5					272	201					3	20					30	16					44	40					13	13
	61	90					22.27	27.7					287	201					55	20					44	16					45	40					9	13
	62	64					22.28	26.8					371	201					20	20					30	17					13	40					11	13
	86	88					22.3	24.5					376	202					50	20					21	17					50	40					36	13
	79	83					22.3	22					348	202					30	20					10	17					11	40					13	13
	71	87					22.3	21.48					235	202					25	20					9	17					28	40					12	13
	61	72					22.3	27.19					388	202					20	20					40	17					55	40					17	13
	81	69					22.3	19.03					230	202					150	20					12	17					35	40					12	13
	65	77					22.31	19.85					288	202					15	20					18	17					46	40					14	13
	69	80					22.32	28.68					425	202					60	20					10	17					29	40					9	13
	56	76					22.32	27.19					178	202					135	20					23	17					70	40					24	13
	74	53					22.32	17.69					206	202					125	20					5	17					80	40					24	13
	59	64					22.33	27.65					241	202					0	20					16	17					39	40					8	13
	64	71					22.35	26.56					264	203					30	20					46	17					36	40					7	13
	74	75					22.38	19.41					269	203					8	20					38	17					70	40					11	13
	72	74					22.39	19.18					318	203					6	20					10	17					28	40					9	13
	77	83					22.39	26.67					323	204					0	20					11	17					32	40					14	13
	66	71					22.39	21.06					401	204					395	20					0	17					10	40					22	13
	66	75					22.4	27.86					277	204					15	20					20	17					45	40					8	13
	77	83					22.4	25.8					344	204					895	20					4	17					10	40					23	13
	68	87					22.4	21.02					319	204					5	20					16	17					50	40					16	13
	75	67					22.4	25.77					220	204					10	20					21	17					35	40					12	13
	58	86					22.41	21.21					139	204					40	20					6	17					35	40					9	13
	76	76					22.42	26.47					481	205					1125	20					22	17					55	40					32	13
	75	93					22.42	18.55					218	205					150	20					21	17					45	40					7	13
	93	71					22.43	15.34					391	205					20	20					26	17					85	40					41	13
	81	78					22.45	20.05					183	205					3	20					9	17					17	40					8	13
	84	73					22.46	23.32					288	205					10	20					35	17					83	40					12	13
	70	59					22.5	17.16					327	205					20	20					13	17					30	40					11	13
	64	82					22.5	21.52					242	205					5	20					17	17					40	40					9	13
	87	63					22.5	19.79					266	205					10	20					24	17					55	40					16	13
	71	83					22.51	21.45					276	205					15	20					69	17					57	40					8	13
	63	70					22.52	21.42					336	206					325	21					13	17					52	40					9	13
	64	85					22.55	24.16					493	206					500	21					19	17					34	40					36	13
	70	74					22.55	16.15					125	206					25	21					11	17					49	40					9	13
	85	70					22.58	24.35					251	206					15	21					20	17					60	40					24	13
	83	66					22.59	22.7					392	206					185	21					18	18					47	40					27	13
	41	70					22.6	23.33					255	206					25	21					41	18					38	40					11	13
	75	50					22.6	23.49					462	206					300	21					19	18					66	40					14	13
	48	50					22.6	35.08					221	206					10	21					16	18					3	40					10	13
	70	71					22.6	18.33					342	206					573	21					26	18					30	40					14	13
	56	74					22.6	26.64					719	206					3580	21					34	18					52	40					31	13
	58	69					22.62	23.59					191	207					10	21					25	18					18	40					9	13
	70	74					22.62	21.99					331	207					10	22					7	18					22	40					12	13
	71	71					22.64	24.35					276	207					50	22					10	18					42	40					9	13
	66	77					22.66	24.47					271	207					60	22					31	18					76	40					8	13
	78	50					22.68	22.62					259	207					10	22					15	18					95	40					11	13
	68	71					22.7	21.19					288	208					10	22					17	18					44	40					10	13
	81	86					22.7	24.47					385	208					36	22					27	18					30	40					8	13
	69	86					22.7	32.02					415	208					15	22					21	18					15	40					11	13
	62	68					22.7	32.02					474	208					25	22					14	18					54	40					12	13
	65	69					22.7	21					291	209					3	22					13	18					14	40					11	13
	82	63					22.75	24.97					192	209					20	23					39	18					25	39					8	13
	55	84					22.77	21.22					339	209					60	23					23	18					50	39					7	13
	86	61					22.78	18					308	209					75	23					24	18					26	39					35	13
	80	75					22.8	19.07					350	210					10	23					23	18					28	39					12	13
	56	82					22.8	18.99					282	210					20	23					18	18					25	39					8	13
	60	77					22.8	20.24					278	210					5	23					28	18					75	39					8	13
	83	67					22.8	19.44					310	210					5	23					37	18					24	39					9	13
	67	81					22.81	24.35					472	210					205	23					29	18					18	39					10	13
	71	75					22.82	20.55					361	210					95	24					21	18					32	39					9	13
	80	57					22.83	29.24					346	210					35	24					51	18					55	38					9	13
	71	83					22.9	17.04					298	211					95	24					41	18					35	38					22	13
	43	66					22.9	21.09					192	211					5	24					22	18					28	38					12	13
	67	71					22.9	17.01					413	211					975	24					5	18					25	38					15	13
	61	84					22.9	27.29					235	211					15	25					20	18					53	38					8	13
	35	55					22.9	20.7					206	211					10	25					35	18					50	38					9	13
	71	68					22.9	19.52					367	211					795	25					34	18					37	38					12	13
	71	87					22.91	24.64					306	212					30	25					13	18					50	38					8	13
	76	69					22.92	22.2					214	212					806	25					1	18					60	38					28	12
	65	70					22.95	24.48					497	212					155	25					21	19					30	38					13	12
	76	74					22.99	21.82					222	212					20	25					31	19					17	38					9	12
	85	73					23	21.92					184	212					15	25					24	19					60	38					10	12
	67	66					23	25.62					431	212					115	25					29	19					42	38					10	12
	70	60					23	16					121	212					10	25					14	19					36	38					8	12
	85	71					23	21.46					236	212					10	25					8	19					30	38					24	12
	76	70					23	19.65					423	213					3	25					33	19					45	38					9	12
	67	58					23	16.06					574	213					515	25					48	19					45	38					12	12
	75	73					23	19.01					354	213					12	25					30	19					20	37					10	12
	71	91					23	16.78					382	213					205	25					34	19					84	37					12	12
	77	68					23	22.43					406	213					10	25					2	19					22	37					9	12
	71	55					23	29.94					454	213					60	25					20	19					55	37					8	12
	79	48					23	19.11					148	213					10	25					8	19					30	37					9	12
	53	73					23	19.29					254	213					32	25					11	19					35	37					10	12
	72	71					23	27.11					304	213					15	25					21	19					65	36					16	12
	86	61					23	17.5					286	213					15	25					41	19					40	36					16	12
	64	63					23.01	19.75					453	213					15	25					17	19					10	36					7	12
	68	92					23.02	28.03					325	213					50	26					13	19					12	36					13	12
	78	61					23.04	23.96					367	213					245	26					4	19					19	36					9	12
	83	24					23.06	23.24					635	213					355	26					30	19					60	36					65	12
	52	74					23.06	24.01					213	213					5	26					12	19					40	36					10	12
	75	67					23.08	21.95					455	213					100	26					22	19					53	36					12	12
	83	87					23.08	21.33					366	214					25	26					1	19					10	36					9	12
	46	69					23.09	24.7					291	214					25	27					56	19					68	36					29	12
	86	68					23.09	28.87					226	214					5	27					29	19					70	36					14	12
	74	63					23.1	19.42					407	214					50	27					45	19					26	36					12	12
	72	78					23.1	24.98					156	214					7	27					11	19					14	36					12	12
	70	65					23.11	23.72					462	214					70	27					16	19					55	36					9	12
	65	76					23.11	27.2					224	215					5	27					34	19					50	36					11	12
	73	65					23.14	21.09					322	215					100	28					17	19					45	36					10	12
	72	62					23.15	23.24					298	215					7	28					37	19					30	36					8	12
	81	72					23.15	21.4					337	215					300	28					5	19					12	36					21	12
	78	54					23.16	18.51					164	215					5	28					21	19					30	36					9	12
	74	65					23.17	18.77					178	215					10	28					16	19					38	36					8	12
	86	64					23.18	23.69					252	215					15	28					16	19					30	36					15	12
	80	83					23.19	23.8					463	215					120	28					15	19					55	35					20	12
	78	63					23.2	29.8					249	216					19	28					4	19					30	35					14	12
	80	79					23.2	23.5					519	216					40	28					14	19					45	35					24	12
	76	52					23.2	23.4					322	216					0	29					10	19					12	35					9	12
	70	57					23.21	17.4					448	216					10	29					22	19					60	35					9	12
	67	61					23.23	26					325	217					170	29					46	19					43	35					8	12
	78	82					23.24	19.02					426	217					530	30					11	19					55	35					10	12
	79	69					23.24	19.96					341	218					70	30					24	19					142	35					11	12
	58	58					23.27	21.68					266	218					50	30					13	19					85	35					9	12
	75	62					23.28	20.87					218	218					14	30					15	19					20	35					8	12
	61	67					23.3	20.64					273	218					19	30					22	19					45	35					8	12
	69	74					23.3	23.41					315	218					10	30					19	20					14	35					9	12
	48	67					23.3	20.45					390	218					10	30					23	20					47	35					8	12
	58	80					23.3	19.93					406	218					50	30					46	20					42	35					8	12
	76	74					23.3	15.29					409	218					25	30					21	20					40	35					9	12
	54	79					23.32	23.58					285	219					5	30					8	20					26	35					12	12
	61	69					23.33	22.08					485	219					100	30					53	20					55	35					8	12
	72	68					23.33	26.98					291	219					25	30					33	20					50	35					12	12
	59	65					23.37	20.47					240	219					3	30					11	20					60	35					13	12
	89	76					23.37	23.78					327	220					40	30					26	20					65	35					27	12
	61	74					23.4	23.48					290	220					280	30					17	20					60	35					20	12
	52	62					23.4	24.74					202	220					80	30					28	20					45	35					19	12
	68	61					23.4	29.27					254	220					120	30					20	20					70	35					68	12
	87	74					23.4	17.36					237	220					70	30					10	20					50	35					15	12
	90	71					23.4	22.31					162	220					80	30					16	20					80	35					20	12
	65	69					23.4	21.62					166	220					25	30					1	20					65	35					13	12
	74	60					23.44	21.2					179	221					10	30					5	20					30	35					12	12
	63	44					23.44	15.5					170	221					10	30					12	20					20	35					15	12
	76	65					23.46	22.58					196	221					32	30					18	20					70	35					16	12
	79	75					23.48	22.32					285	221					850	30					8	20					20	35					15	12
	65	69					23.48	18.38					269	221					350	30					3	20					25	35					14	12
	75	81					23.49	20.94					170	221					100	30					5	20					40	35					11	12
	91	86					23.5	24.31					270	222					50	30					11	20					50	35					18	12
	86	72					23.5	18.23					328	222					10	30					4	20					35	35					15	12
	73	70					23.5	21.36					195	222					120	30					18	20					60	35					16	12
	66	64					23.5	18.03					152	222					10	30					15	20					50	35					14	12
	81	66					23.5	18.08					158	222					110	30					4	20					30	35					20	12
	32	76					23.5	22.32					230	222					50	30					36	20					55	35					10	12
	60	68					23.53	24.15					189	222					225	30					13	20					88	35					13	12
	77	70					23.56	25.2					258	223					130	30					6	20					30	35					17	12
	63	43					23.58	18.73					286	223					150	30					11	20					22	35					14	12
	81	61					23.59	23.67					155	223					20	30					25	20					40	35					13	12
	69	64					23.59	23.08					183	223					20	30					21	20					10	35					20	12
	66	77					23.6	24.88					174	223					200	30					16	20					60	35					16	12
	73	61					23.6	20.52					226	224					20	30					20	20					80	35					14	12
	67	76					23.6	23.1					125	224					30	30					16	20					35	35					14	12
	57	66					23.6	20.45					188	224					104	30					11	20					60	35					23	12
	50	89					23.6	17.8					162	224					50	30					20	20					65	35					12	12
	61	79					23.6	25.17					150	224					50	30					7	20					20	35					9	12
	80	59					23.65	18.95					270	225					210	30					15	20					40	35					14	12
	80	57					23.66	25.69					248	226					240	30					22	20					90	35					17	12
	68	65					23.67	25.78					248	226					40	31					26	20					65	34					24	12
	59	76					23.69	27.46					173	226					0	31					11	20					22	34					12	12
	83	62					23.7	24.81					127	226					5	31					27	20					65	34					33	12
	74	64					23.7	19.17					145	227					50	31					11	20					28	34					9	12
	74	76					23.7	23.21					124	227					10	31					9	20					10	34					13	12
	64	58					23.71	18.11					351	227					100	31					24	21					65	34					14	12
	66	69					23.72	23.65					378	227					50	31					22	21					50	34					33	12
	55	65					23.74	20.58					263	227					100	32					3	21					45	34					16	12
	72	63					23.74	21.47					268	227					150	32					14	21					8	34					10	12
	59	84					23.75	19.77					257	227					20	32					66	21					60	34					8	12
	87	60					23.76	21.92					240	228					40	32					9	21					20	33					14	12
	53	57					23.76	20.34					239	228					60	32					8	21					15	33					13	12
	54	67					23.77	29.01					178	228					150	32					14	21					50	32					21	12
	91	60					23.78	26.69					227	228					40	32					16	21					35	32					12	12
	72	60					23.8	20.71					168	229					10	32					17	21					10	32					11	12
	84	59					23.8	26.61					174	229					10	33					8	21					50	32					12	12
	68	87					23.8	27.2					241	229					50	33					13	21					40	32					14	12
	92	58					23.8	21.63					252	229					740	33					29	21					60	32					26	12
	72	55					23.8	27.44					251	229					25	33					19	21					45	32					15	12
	77	77					23.81	26.46					254	229					550	34					19	21					50	32					14	12
	72	55					23.83	26.71					78	230					10	34					4	21					25	32					15	12
	58	88					23.9	16.48					318	230					30	34					5	21					55	32					9	12
	80	61					23.9	20.37					260	230					30	34					33	21					35	32					11	12
	92	62					23.9	20.42					182	230					10	34					15	21					48	32					13	12
	61	86					23.96	16.76					339	230					530	34					14	21					40	32					14	12
	83	79					23.97	26.79					215	230					280	34					27	21					65	32					13	12
	80	71					23.98	26.77					179	230					30	34					16	21					30	32					12	12
	67	61					23.98	25.31					236	231					30	34					10	21					30	32					16	12
	80	81					23.98	24.73					241	231					20	35					8	21					35	32					21	12
	86	65					23.98	29.79					284	231					100	35					2	21					22	32					19	12
	64	69					23.99	30					317	231					80	35					3	21					18	32					13	12
	59	56					24	14.8					148	231					50	35					20	21					55	31					13	12
	78	74					24	22.51					318	231					860	35					25	21					40	31					51	12
	72	59					24	29.16					275	231					700	35					27	21					60	31					28	12
	82	66					24	19.16					230	231					205	35					19	21					60	31					15	12
	74	64					24	20.38					336	232					120	35					11	21					88	31					15	12
	86	74					24	17.18					186	232					30	35					3	21					10	30					10	12
	70	72					24	23.99					172	232					5	36					15	21					23	30					13	12
	69	77					24	23.98					158	233					20	37					11	21					12	30					16	12
	80	66					24	24.37					210	233					50	37					22	21					70	30					12	12
	67	66					24	23.74					386	233					1400	37					14	21					63	30					58	12
	81	77					24	21.79					235	234					20	37					3	21					30	30					14	12
	66	68					24	15.75					202	234					50	37					12	21					27	30					10	12
	67	75					24	24.54					253	234					50	38					11	21					30	30					27	12
	69	58					24.01	20.17					231	234					80	39					19	21					55	30					14	12
	76	76					24.01	23.09					220	235					20	39					15	22					50	30					16	12
	62	75					24.03	23.8					290	235					5	39					39	22					60	30					7	12
	83	93					24.06	18.99					170	235					70	40					47	22					100	30					10	12
	74	81					24.09	19.94					335	235					50	40					29	22					30	30					9	11
	64	86					24.09	16.62					154	235					10	40					32	22					12	30					15	11
	82	84					24.09	16.64					183	235					10	40					13	22					15	30					10	11
	90	69					24.1	21.17					252	236					670	40					20	22					50	30					21	11
	73	70					24.1	26.6					125	236					30	40					3	22					13	30					11	11
	74	64					24.12	23.77					172	236					50	40					4	22					25	30					17	11
	66	87					24.15	27.38					162	236					15	40					8	22					18	30					12	11
	66	71					24.16	19.19					130	237					3	40					15	22					20	30					9	11
	66	63					24.17	21.72					193	237					20	40					3	22					20	30					12	11
	68	64					24.2	20.57					178	237					20	40					12	22					70	30					8	11
	81	70					24.2	19.96					252	237					490	40					3	22					25	30					10	11
	55	85					24.2	22.81					184	237					10	40					32	22					22	30					8	11
	76	79					24.2	26.27					162	237					10	40					20	22					12	30					11	11
	63	83					24.2	25					423	237					145	40					39	22					70	30					57	11
	69	41					24.22	18.29					182	237					5	40					10	22					20	30					10	11
	84	78					24.28	19.58					277	238					50	40					23	22					100	30					19	11
	70	75					24.3	16.22					278	238					220	40					31	22					90	30					17	11
	51	48					24.3	25.04					190	238					10	40					33	22					16	30					12	11
	39	73					24.3	20.32					215	239					10	40					32	22					55	30					8	11
	68	70					24.3	17.13					341	239					500	41					20	22					80	30					20	11
	60	38					24.31	20.68					297	239					1340	41					40	22					75	30					27	11
	75	60					24.34	23.67					207	239					40	41					40	22					90	30					11	11
	74	56					24.35	17.13					185	239					220	41					30	22					55	30					13	11
	87	58					24.35	21.48					273	240					50	42					8	22					75	30					14	11
	77	70					24.35	22.83					261	240					300	42					1	22					23	30					27	11
	78	71					24.35	18.63					486	240					390	42					16	22					50	30					37	11
	65	60					24.35	25.35					230	240					10	42					23	22					65	30					15	11
	77	66					24.37	19.99					177	240					10	42					19	22					50	30					10	11
	71	78					24.39	26.84					192	240					20	43					10	22					65	30					11	11
	73	82					24.4	25.26					166	240					241	43					11	22					52	30					16	11
	74	68					24.4	20.18					198	240					10	43					3	22					40	30					12	11
	75	81					24.4	24.03					206	240					30	43					10	22					50	30					10	11
	68	69					24.44	26.29					205	240					20	43					7	23					18	30					10	11
	79	62					24.45	26.44					375	240					200	43					9	23					50	30					16	11
	72	65					24.46	23.44					279	240					250	44					37	23					55	30					38	11
	69	82					24.47	27.44					286	240					130	44					12	23					20	30					14	11
	65	55					24.47	19.04					291	241					40	44					5	23					50	30					20	11
	73	86					24.47	16.74					362	241					390	44					17	23					100	30					12	11
	69	80					24.48	21.98					240	241					20	45					14	23					55	30					12	11
	60	56					24.48	21.09					147	241					350	45					7	23					70	30					24	11
	54	68					24.5	22.71					311	241					300	45					5	23					25	30					16	11
	50	60					24.5	21.63					258	241					80	46					27	23					60	30					15	11
	61	83					24.5	19.84					198	241					10	46					21	23					7	30					13	11
	61	67					24.5	24.34					212	241					30	46					5	23					25	29					23	11
	73	71					24.5	25.57					181	242					15	46					20	23					12	29					10	11
	78	80					24.53	17.63					168	242					20	46					26	23					85	29					11	11
	70	71					24.54	24.54					470	242					180	47					18	23					60	29					19	11
	66	43					24.54	20.37					269	242					360	47					11	23					50	29					14	11
	61	67					24.55	26.05					325	243					110	47					35	23					95	28					13	11
	68	61					24.56	23.11					231	243					10	47					41	23					40	28					8	11
	68	35					24.57	22.68					223	243					10	47					15	23					60	28					14	11
	71	71					24.57	29.7					174	243					250	47					3	23					60	28					37	11
	76	71					24.6	23.2					207	243					280	47					24	23					80	28					21	11
	52	68					24.6	29.2					299	243					120	47					19	23					45	28					14	11
	59	76					24.61	26.9					183	244					10	47					23	23					55	28					9	11
	88	65					24.64	30.6					306	244					20	47					13	23					35	28					36	11
	48	76					24.67	24					410	244					80	47					22	23					35	28					17	11
	81	85					24.7	20.9					184	244					20	48					20	23					90	28					21	11
	74	67					24.72	22.5					234	244					380	48					11	23					58	28					15	11
	34	70					24.73	18.8					222	244					5	48					13	23					1	28					9	11
	62	85					24.74	19.7					265	245					50	48					6	23					35	28					13	11
	74	76					24.74	17.6					198	246					20	48					14	23					35	28					14	11
	81	67					24.8	19.7					212	246					30	49					12	23					30	28					19	11
	73	38					24.8	23.22					318	247					260	49					10	23					62	28					14	11
	82	75					24.8	18.73					289	247					30	50					21	23					65	28					12	11
	83	71					24.8	16.21					196	247					30	50					9	24					20	28					16	11
	48	77					24.81	25.8					204	247					15	50					12	24					40	28					13	11
	67	71					24.84	20.72					231	247					10	50					15	24					90	28					9	11
	65	79					24.9	22.6					174	247					5	50					15	24					50	27					8	11
	88	78					24.9	23.43					411	248					10	50					10	24					15	27					28	11
	78	53					24.9	24.47					218	248					60	50					15	24					20	27					11	11
	76	72					24.97	20.84					220	248					15	50					28	24					40	27					10	11
	73	86					24.98	24.39					247	248					100	50					36	24					15	27					9	11
	66	64					25	28.42					203	248					5	50					8	24					60	27					14	11
	68	68					25	22.78					231	248					15	50					19	24					55	26					9	11
	67	78					25	18.24					206	248					10	50					12	24					50	26					9	11
	74	52					25	19.37					173	249					5	50					22	24					10	26					21	11
	78	75					25	15.36					90	249					15	50					11	24					20	26					13	11
	69	83					25	22.95					219	249					50	50					26	24					60	26					19	11
	73	54					25	23.11					178	249					280	50					13	24					40	26					10	11
	79	70					25	26.78					72	249					20	50					19	24					40	26					14	11
	63	46					25.03	16.86					160	249					5	50					18	24					40	26					8	11
	34	86					25.03	18.09					142	249					50	50					23	24					70	25					13	11
	72	74					25.04	22.3					193	249					15	50					9	24					30	25					20	11
	47	79					25.1	27.1					177	249					10	50					18	24					40	25					46	11
	75	72					25.1	22.22					270	250					140	50					10	24					30	25					11	11
	76	70					25.1	27.28					174	250					80	50					11	25					15	25					18	11
	78	72					25.15	19.88					218	251					25	50					20	25					12	25					16	11
	80	65					25.16	19.49					172	251					10	50					12	25					70	25					15	11
	64	73					25.17	23.11					141	251					3	50					20	25					40	25					13	11
	83	72					25.18	21.86					164	251					50	50					20	25					60	25					13	11
	82	81					25.2	20.44					170	252					8	50					12	25					20	25					16	11
	58	78					25.2	16.93					322	252					290	50					13	25					35	25					30	11
	30	74					25.2	21.23					187	252					10	50					44	25					50	25					9	11
	74	86					25.2	20.87					193	252					10	50					13	25					30	25					11	11
	71	80					25.2	20.9					148	252					310	50					32	25					50	25					20	11
	78	78					25.2	32.1					248	252					10	50					6	25					18	25					21	11
	69	76					25.2	20.16					182	253					5	50					19	25					15	25					12	11
	85	70					25.24	24.55					139	253					80	50					22	25					62	25					24	11
	76	67					25.24	21.01					130	253					3	50					16	25					30	25					22	11
	83	78					25.26	18.7					181	254					700	50					23	25					40	25					15	11
	73	79					25.28	25.41					134	254					5	50					23	25					30	25					17	11
	62	58					25.3	28.06					161	254					200	50					9	25					50	25					12	11
	75	75					25.3	24.6					100	254					40	50					13	25					25	25					13	11
	70	61					25.3	18.91					171	254					40	50					7	25					50	25					11	11
	87	69					25.3	19.74					77	254					5	50					5	26					70	25					14	11
	78	75					25.31	20.12					115	254					20	50					23	26					10	25					13	11
	62	48					25.38	22.07					188	255					93	50					27	26					20	25					9	11
	78	58					25.4	22.06					213	255					155	51					30	26					60	25					16	11
	66	76					25.4	22.75					137	255					0	51					19	26					20	25					10	11
	75	54					25.4	21.18					256	255					0	51					5	26					15	25					16	11
	64	61					25.4	26.39					342	255					20	51					28	26					70	25					12	11
	79	72					25.41	22.24					211	255					0	51					18	26					53	25					19	11
	80	59					25.41	15.18					119	255					0	52					23	26					35	25					18	11
	69	89					25.41	25.42					201	255					35	52					33	26					40	25					11	11
	72	61					25.42	17.3					234	256					65	52					15	26					53	25					10	11
	81	52					25.46	15.6					439	256					335	53					25	26					85	25					68	11
	70	68					25.5	18.5					285	256					150	53					29	26					76	25					12	11
	80	87					25.57	21					295	256					540	53					11	26					45	24					47	11
	68	90					25.6	19.7					329	257					450	54					13	26					76	24					26	11
	77	65					25.6	21.6					450	257					320	54					38	26					55	24					15	11
	89	74					25.6	19.3					250	257					0	54					32	26					35	24					18	11
	81	63					25.6	21.6					169	258					280	54					8	26					10	24					11	11
	83	76					25.61	23					224	258					0	55					22	27					27	24					15	10
	66	79					25.62	35					247	258					0	55					27	27					54	24					14	10
	71	65					25.68	25.2					285	258					0	55					33	27					45	24					15	10
	61	75					25.69	22.8					232	258					5	55					74	27					60	24					17	10
	74	91					25.69	19.2					251	258					33	55					13	27					43	24					12	10
	68	86					25.7	17.1					312	258					160	56					23	27					74	24					17	10
	83	73					25.7	22.4					479	258					40	57					39	27					68	24					28	10
	74	66					25.7	21.9					267	259					5	57					15	27					37	24					23	10
	77	81					25.7	17.8					247	259					5	58					28	27					55	24					15	10
	66	32					25.7	20.5					396	259					12	58					48	27					60	23					15	10
	63	60					25.74	21.6					252	259					5	58					13	27					21	23					11	10
	77	77					25.75	27.4					311	260					1600	59					36	27					155	23					30	10
	81	63					25.77	25.7					204	260					5	60					25	27					35	23					24	10
	82	81					25.78	18.9					304	260					27	60					28	27					50	23					53	10
	72	69					25.79	20.9					567	261					1120	60					34	27					32	23					41	10
	81	82					25.79	23.7					240	261					5	60					12	27					15	23					22	10
	69	66					25.8	25.6					287	261					5	60					43	27					47	23					16	10
	70	73					25.8	20.17					180	261					3	60					9	27					21	23					8	10
	45	67					25.8	23.46					355	261					280	60					15	27					32	23					14	10
	77	57					25.8	23.27					184	262					5	60					27	27					42	23					16	10
	77	50					25.8	21.96					298	263					75	60					13	27					13	22					26	10
	51	61					25.82	24.67					230	263					15	60					13	27					42	22					15	10
	80	80					25.9	26.77					324	263					560	60					59	27					60	22					22	10
	74	80					25.9	19.56					231	264					5	60					23	28					38	22					13	10
	71	68					25.9	22.59					381	264					100	60					11	28					39	22					18	10
	88	59					25.9	23.06					166	264					80	60					20	28					40	22					30	10
	73	83					25.96	18.11					295	264					120	60					12	28					17	22					13	10
	72	74					26	24.44					254	264					60	60					39	28					60	22					17	10
	66	74					26	23.98					143	264					1	60					35	28					7	22					14	10
	70	64					26	23.37					268	265					30	60					53	28					60	22					18	10
	80	55					26	25.41					198	265					1	61					35	28					52	22					18	10
	46	72					26	24.22					323	265					220	61					29	28					57	22					43	10
	62	59					26	22.13					222	265					3	61					17	28					35	22					17	10
	68	87					26	23.98					259	265					5	62					54	28					62	22					15	10
	75	53					26.02	23.76					205	265					2	62					16	28					18	22					17	10
	63	54					26.05	16.15					284	266					60	62					15	28					65	22					19	10
	53	91					26.1	20.64					314	266					60	63					44	28					60	22					15	10
	86	72					26.1	20.7					153	266					8	63					16	28					70	22					15	10
	79	84					26.2	18.07					328	266					60	64					9	28					9	22					18	10
	48	68					26.2	23.02					466	266					450	64					41	29					50	22					19	10
	83	92					26.2	19.39					601	267					445	65					38	29					60	22					53	10
	75	72					26.22	29.2					116	267					10	65					43	29					12	21					10	10
	72	62					26.29	20.3					221	267					60	66					25	29					52	21					18	10
	77	77					26.39	23.33					183	268					5	67					9	29					180	21					11	10
	68	72					26.4	21.47					361	268					160	67					30	29					80	21					18	10
	60	58					26.4	24.56					258	268					34	67					23	29					47	21					18	10
	85	80					26.42	12.94					309	268					100	68					52	29					60	20					14	10
	66	92					26.44	16.95					399	268					50	69					36	29					50	20					10	10
	63	61					26.46	24.06					331	269					160	70					23	29					80	20					16	10
	69	83					26.47	23.98					200	269					5	70					11	29					25	20					15	10
	72	80					26.5	20.85					306	269					20	70					23	29					65	20					23	10
	68	67					26.5	20.3					288	269					0	70					37	29					75	20					13	10
	90	80					26.53	19.34					178	269					50	70					7	29					45	20					16	10
	80	86					26.53	20.6					338	269					30	70					35	29					80	20					12	10
	71	84					26.6	18.69					289	270					0	70					9	29					90	20					13	10
	71	82					26.6	23.7					194	270					100	70					33	30					40	20					14	10
	85	64					26.6	18.5					263	270					5	70					53	30					50	20					51	10
	75	59					26.6	23.18					148	270					5	70					24	30					43	20					28	10
	79	78					26.61	29.18					327	270					300	70					62	30					70	20					41	10
	70	72					26.64	17.96					668	271					250	70					54	30					35	20					20	10
	66	74					26.67	24.6					288	271					230	71					14	30					80	20					17	10
	65	86					26.69	20.96					164	271					2	71					9	30					10	20					9	10
	95	70					26.7	20.77					130	271					30	71					12	30					50	20					59	10
	63	69					26.71	23.19					192	272					12	72					33	30					20	20					14	10
	43	80					26.77	17.4					149	273					10	72					8	30					15	20					17	10
	78	67					26.77	23.6					247	273					5	73					21	30					20	20					18	10
	65	81					26.78	25.6					192	273					10	74					21	30					40	20					9	10
	80	66					26.78	24.3					306	273					110	75					16	30					10	20					45	10
	64	67					26.79	20.93					228	273					100	75					17	30					75	20					15	10
	80	69					26.8	27.36					202	273					5	75					16	30					31	20					51	10
	49	76					26.8	19.2					156	275					5	76					21	30					27	20					19	10
	70	62					26.8	19.8					348	276					160	76					37	30					67	20					27	10
	62	83					26.84	18					264	276					570	76					48	30					73	20					16	10
	58	74					26.87	20.1					269	276					2	80					21	30					25	20					15	10
	86	64					26.9	14.7					130	276					5	80					7	30					50	20					12	10
	77	82					26.95	18.6					199	277					0	80					27	31					90	20					18	10
	88	90					26.96	16.7					373	277					1670	80					46	31					100	20					14	10
	68	73					26.97	21.9					271	277					100	80					20	31					24	20					14	10
	60	74					26.98	30.1					122	278					20	80					21	31					26	20					14	10
	71	66					27	22					261	278					15	80					27	31					58	20					15	10
	68	51					27	23.8					166	278					5	80					22	31					58	20					13	10
	83	66					27	18.3					229	279					20	80					41	31					100	20					25	10
	65	66					27.11	23.5					290	279					5	80					35	31					50	20					9	10
	83	68					27.19	22					205	279					70	80					26	31					93	20					49	10
	77	81					27.2	31					185	279					97	80					30	31					75	20					15	10
	82	55					27.2	20.04					202	280					20	81					61	31					50	20					125	10
	80	76					27.2	18.66					219	280					600	83					39	31					110	20					11	10
	96	63					27.28	34.83					124	280					5	83					22	32					29	20					11	10
	70	69					27.29	25.9					265	281					10	83					57	32					45	20					11	10
	69	84					27.36	21.2					136	282					5	84					15	32					18	20					50	10
	56	70					27.38	23.3					196	282					20	85					15	32					8	20					11	10
	77	51					27.4	18.22					542	282					50	85					25	32					55	20					65	10
	65	39					27.4	27.89					131	282					5	85					21	32					22	20					12	10
	79	68					27.4	14.2					263	283					20	85					12	32					17	20					46	10
	55	60					27.44	19.4					344	284					5	85					17	32					55	19					12	10
	88	75					27.44	21.06					225	284					5	87					14	32					39	19					115	10
	54	74					27.46	17.7					213	284					5	89					18	32					45	19					11	10
	55	87					27.49	18.57					249	284					20	90					55	32					45	19					14	10
	82	77					27.6	23.53					125	284					10	90					15	33					40	19					9	10
	73	78					27.65	18.8					178	284					5	92					14	33					40	18					11	10
	69	65					27.7	22.6					106	284					25	93					26	33					25	18					10	10
	41	77					27.8	28.7					139	285					5	93					30	33					40	18					7	10
	56	71					27.86	24.61					174	285					5	95					35	33					24	18					11	10
	59	73					27.89	19.52					165	285					5	95					11	33					12	18					10	10
	66	74					27.9	24.5					189	285					20	95					37	33					45	18					11	10
	76	75					27.93	23.15					121	285					10	97					7	33					42	18					25	10
	75	68					28	27.49					322	285					100	97					24	33					40	18					11	10
	72	79					28	25.1					305	285					973	99					8	33					105	18					27	10
	52	72					28	18.5					186	285					5	100					30	33					55	18					11	10
	50	69					28	22.52					211	285					5	100					47	33					55	18					17	10
	67	65					28	19.8					99	286					10	100					14	33					55	18					9	10
	87	73					28	25.6					185	286					5	100					1	33					35	18					17	9
	65	69					28	24.53					273	286					15	100					30	33					50	18					14	9
	69	60					28.06	17.2					424	286					50	100					24	33					35	18					17	9
	85	54					28.1	21.65					176	286					5	100					26	34					70	18					20	9
	92	50					28.18	29.8					145	286					10	100					19	34					39	18					18	9
	42	61					28.3	19.5					266	287					3330	100					17	34					56	18					42	9
	83	61					28.4	25.24					322	287					63	100					23	34					40	18					47	9
	69	73					28.42	22.4					210	287					6	100					18	34					40	18					20	9
	56	78					28.43	26.8					161	287					8	100					8	34					12	18					11	9
	69	70					28.68	31.4					157	287					182	100					30	34					10	18					20	9
	90	66					28.7	20.7					106	287					20	100					23	34					63	18					24	9
	74	61					28.7	22.7					220	288					228	100					22	34					35	18					12	9
	77	68					28.7	27.2					130	288					40	100					10	34					10	18					11	9
	39	68					28.87	28.3					380	288					457	100					28	35					80	18					36	9
	71	71					28.9	13.3					304	288					228	100					35	35					100	17					17	9
	82	76					28.99	24.8					172	288					4	100					8	35					30	17					41	9
	89	52					29	29.12					164	288					64	100					14	35					30	17					32	9
	83	59					29	22.42					83	288					51	101					2	35					25	17					27	9
	52	88					29.01	23.76					349	288					450	101					15	35					50	17					14	9
	53	48					29.1	28.4					206	289					34	103					20	35					40	16					10	9
	58	81					29.12	18.98					124	289					265	104					6	35					51	16					21	9
	87	74					29.15	22.7					245	289					30	105					38	35					63	16					45	9
	74	34					29.16	25.74					261	289					132	105					31	35					40	16					50	9
	74	62					29.17	23.5					187	289					105	107					25	35					35	16					15	9
	69	74					29.18	23.17					146	289					80	107					28	35					26	16					16	9
	69	81					29.2	22.92					255	289					60	108					28	35					90	15					30	9
	80	73					29.24	27.4					139	290					44	109					19	35					65	15					10	9
	74	82					29.27	24.9					201	290					132	110					31	36					41	15					51	9
	91	83					29.3	23.3					160	290					33	110					12	36					40	15					30	9
	75	48					29.33	23.7					187	290					34	110					30	36					70	15					26	9
	48	67					29.35	24.2					180	290					2902	110					3	36					55	15					34	9
	71	65					29.6	19.6					186	290					51	110					11	36					20	15					44	9
	83	88					29.7	20.7					304	291					47	115					9	36					21	15					30	9
	69	78					29.7	19.3					180	291					41	115					7	36					28	15					15	9
	70	76					29.79	20.9					237	291					1604	120					5	36					60	15					65	9
	85	73					29.8	21					148	291					4	120					4	36					35	15					13	9
	93	66					29.8	19.3					104	292					48	120					4	36					60	15					26	9
	80	68					29.94	20.4					243	292					225	120					14	36					46	15					38	9
	50	67					30	19					201	293					24	120					20	37					20	15					27	9
	65	74					30	27.9					194	293					217	120					30	37					73	15					14	9
	72	78					30	16.7					119	293					5	120					17	37					15	15					7	9
	60	69					30.01	22.4					254	294					227	121					35	37					39	15					18	9
	71	73					30.03	22.1					156	294					16	121					26	37					15	15					7	9
	68	79					30.1	17.5					311	295					31	121					17	37					53	15					42	9
	85	63					30.1	23.5					174	295					263	124					4	37					37	15					35	9
	72	34					30.33	25					141	295					7	125					14	37					10	15					5	9
	82	72					30.5	23.8					171	295					44	125					5	38					43	15					17	9
	47	47					30.6	40.5					328	295					310	126					42	38					35	15					32	9
	75	75					30.67	24.3					128	296					20	126					28	38					48	15					10	9
	75	76					31	15.4					145	296					7	128					24	38					58	15					44	9
	79	78					31.06	25.9					208	297					158	128					5	38					35	15					30	9
	82	80					31.3	26.5					192	297					71	128					18	38					27	15					8	9
	80	64					31.4	22.8					207	298					46	129					11	39					43	15					14	9
	86	83					31.6	16.1					267	298					201	129					10	39					70	15					12	9
	75	82					31.6	18.6					248	298					85	129					7	39					60	15					56	9
	70	58					32	28.7					187	298					157	129					10	39					25	15					91	9
	83	30					32.02	29.1					156	298					233	129					0	39					50	15					25	9
	85	74					32.02	23.7					179	299					128	130					1	39					30	15					21	9
	77	71					32.1	22.2					167	299					23	130					25	39					50	15					18	9
	69	78					32.2	26					196	300					3	130					40	39					54	15					19	9
	87	69					32.5	23.5					172	301					3	130					17	40					28	15					17	9
	83	85					32.5	18					211	302					129	132					11	40					30	15					19	9
	74	76					33	20.1					223	304					2	132					30	40					20	15					6	9
	57	83					33.2	25.7					256	304					126	132					15	40					70	14					15	9
	72	73					33.5	21					249	304					35	135					19	40					50	14					17	9
	83	62					33.8	21.7					256	304					129	135					25	40					31	14					22	9
	92	75					33.9	19.6					107	305					61	137					6	41					50	14					29	9
	94	70					34	20.6					171	306					6	140					30	41					42	14					41	9
	79	87					34.83	22.9					268	306					272	140					28	41					60	14					28	9
	87	78					35	20.9					189	306					16	141					13	41					78	14					15	9
	79	62					35.08	26.1					195	306					27	145					12	41					32	14					10	9
	72	78					36	19.8					253	307					6	148					55	41					25	14					17	9
	70	66					37.04	25.9					152	308					0	150					19	41					30	14					9	9
	40	75					38.66	24.8					308	308					100	150					16	41					49	13					36	9
	85	64					40.5	25.75					166	308					2	150					23	41					59	13					15	9
	78	79					40.91	30.1					192	309					29	150					21	42					42	13					9	9
	47	80					42	19.43					269	310					76	150					29	42					55	13					8	9
		69						17.96						310						150						42						13						9
		72						32.2						311						150						42						13						9
		70						17.2						311						150						43						13						9
		80						17.05						311						153						43						13						9
		68						23.4						312						153						43						13						9
		77						22.9						312						155						44						12						9
		89						25.8						312						155						44						12						9
		81						20						313						155						44						12						9
		83						20.2						313						157						44						12						9
		66						22.4						314						158						44						12						9
		71						24						314						160						45						12						9
		61						16.4						315						160						45						12						9
		74						22.6						315						160						45						12						9
		68						18.5						317						160						46						12						9
		83						22.3						317						160						46						12						9
		74						22.7						318						161						46						12						9
		77						28						318						164						46						12						9
		66						16.8						318						164						46						12						9
		63						16.8						318						170						46						12						9
		77						18.9						318						177						46						12						9
		81						18.5						319						180						47						12						9
		82						24.8						320						180						47						12						9
		72						26.2						322						182						48						12						9
		81						19						322						182						48						11						9
		77						19.1						322						184						48						11						9
		69						21						322						184						48						11						9
		70						22.9						322						185						51						11						9
		45						42						323						185						52						10						9
		77						19.8						323						185						52						10						9
		77						24.8						324						185						53						10						9
		51						24.2						324						187						53						10						9
		80						21.1						325						190						53						10						9
		74						20.5						325						190						53						10						9
		71						29						325						195						54						10						9
		88						19.6						325						197						55						10						9
		73						25.8						327						199						55						10						9
		72						16.3						327						200						56						10						9
		66						19.3						327						200						57						10						9
		70						19.4						328						200						58						10						9
		80						26.2						328						200						59						10						9
		46						16.5						328						201						61						10						9
		62						18.5						329						204						62						10						9
		68						21						329						205						62						10						9
		66						23.83						329						205						66						10						9
		75						15.1						331						207						66						10						8
		63						27.4						331						208						69						10						8
		53						22.66						331						210						74						10						8
		86						18						332						217						115						10						8
		79						19.9						333						217												10						8
		48						21.9						335						218												10						8
		75						23						335						218												10						8
		72						19.2						335						220												10						8
		77						23.83						336						220												10						8
		68						19.1						336						220												10						8
		60						22.12						337						220												10						8
		85						22.41						337						220												10						8
		66						19.6						337						225												10						8
		63						19.1						338						225												10						8
		69						23.44						338						226												10						8
		72						18.97						338						227												10						8
		68						23.4						339						227												10						8
		90						24.4						339						228												10						8
		80						24.5						339						228												10						8
		71						23.8						341						230												9.2						8
		71						17.76						341						230												9						8
		85						20.6						342						231												9						8
		75						19.3						342						233												9						8
		79						23.2						344						236												9						8
		66						23.97						344						240												8.7						8
		65						23.2						346						241												8.5						8
		95						21.82						348						245												8.5						8
		63						19.7						348						250												8.2						8
		43						22.8						349						250												8						8
		78						22.17						350						250												8						8
		65						18.7						350						250												8						8
		80						31.6						351						252												8						8
		61						20.2						351						255												8						8
		64						26.97						352						256												8						8
		80						21.31						354						260												8						8
		49						22.45						354						263												8						8
		70						19.72						355						265												8						8
		62						25.2						356						272												8						8
		58						20.4						357						275												8						8
		86						21.8						358						276												8						8
		42						24.3						359						280												7.5						8
		61						24.61						361						280												7						8
		77						16						361						280												7						8
		68						23.6						361						280												7						8
		60						20.4						362						280												7						8
		71						26.8						365						280												7						8
		68						22						365						282												7						8
		83						22.2						366						290												7						8
		65						22.8						367						290												7						8
		83						16.8						367						292												7						8
		77						20						371						298												7						8
		82						19.2						374						300												7						8
		80						18.4						375						300												7						8
		96						18.3						375						300												6.6						8
		70						22.77						376						300												6.5						8
		69						17						377						300												6.5						8
		56						24.4						379						305												6.2						8
		65						20.6						380						306												6						8
		79						19						381						310												6						8
		55						29.8						382						310												6						8
		88						28.7						382						316												6						8
		54						18.9						385						320												6						8
		55						20.9						386						322												5.9						8
		82						22.1						386						325												5.8						8
		73						14.3						388						325												5.5						8
		69						22.3						390						328												5.5						8
		41						21.2						390						330												5.2						8
		56						19.1						391						332												5.2						8
		59						23.1						391						332												5.2						8
		66						18.8						392						340												5						8
		76						23.7						396						340												5						8
		75						26.6						398						346												5						8
		72						15.4						399						350												5						8
		52						23.4						401						350												5						8
		50						19.7						404						354												4.8						8
		67						25.4						404						360												4.8						8
		87						19.6						406						365												4.6						8
		65						18						406						370												4.5						8
		69						25.2						407						375												4.5						8
		85						22.3						409						380												4						8
		92						19						409						385												4						8
		42						14.6						410						390												4						8
		83						21.1						410						390												3.9						8
		69						17.9						411						390												3.5						8
		56						21.7						413						395												3.4						8
		69						20						415						415												3.3						7
		90						17						416						415												3						7
		74						23.3						416						418												3						7
		77						19.8						419						431												3						7
		39						23.8						421						445												3						7
		71						19.5						423						450												3						7
		82						17.5						423						450												3						7
		89						19.5						424						450												3						7
		83						18.2						425						457												3						7
		52						23						426						475												3						7
		53						26.4						430						476												2.5						7
		58						17.7						431						481												2.4						7
		87						15.6						437						490												2.2						7
		74						20						448						500												2.1						7
		74						26.2						450						500												2						7
		69						23.3						450						500												2						7
		69						18.6						453						515												2						7
		80						19.3						454						530												2						7
		74						20.8						455						530												2						7
		91						19.8						460						533												2						7
		75						21						462						538												2						7
		48						18.7						462						540												1.6						7
		71						24.1						463						540												1.5						7
		83						25.3						464						543												1.5						7
		69						24.3						466						548												1.3						7
		70						21.93						470						550												1.2						7
		85						17.12						472						560												1						7
		93						16						473						570												1						7
		80						16.13						474						573												1						7
		50						23.14						479						578												1						7
		65						21.62						481						600												0.6						7
		72						21.03						483						629																		7
		60						26.7						484						642																		7
		71						19.68						485						666																		7
		68						20.5						486						670																		7
		85						24.72						486						700																		7
		79						26.38						488						700																		7
		72						25.03						493						705																		7
		82						19.97						493						740																		7
		47						25.28						493						757																		7
		75						20.59						497						795																		7
		75						22.35						497						806																		7
		79						40.91						502						811																		6
		82						22.33						508						831																		6
		80						25.82						527						850																		6
		86						24						531						860																		5
		75						22.2						567						887																		5
		70						23.6						569						895																		3
		83						28.99						573						923
		85						26.42						574						950
		77						19.84						610						973
		69						18.73						614						975
		73						20.87						614						996
		87						22.28						719						1059
		83						22.55						725						1120
		74						19.23						299						1125
		57						20.69												1340
		72						23.23												1400
		83						22.06												1424
		92						19.7												1515
		94						18.03												1546
		79						26.78												1604
		87						26.02												2902
		79						19.68												3060
		81						20.25												3330
		72						21.08												3580
		70						19.41												3935
		40						38.66
		85						21.26
		68						24.35
		78						19.64
		47						18.01
		83						27.93
[truncated: 10 more columns]

## Sheet: Sheet2
age	nonHD(addition)	HD		BMI	nonHD(addition)	HD		operation time	nonHD(addition)	HD		blood loss	nonHD(addition)	HD		LN	nonHD(addition)	HD		tumor size	nonHD(addition)	HD		hospital stay	nonHD(addition)	HD			Open	HD	nonHD(addition)		Laparo	HD	nonHD(addition)		CD	nonHD(addition)
	81	81			19.12	19.6			55	232			0	34			0	24			190	30			125	11				366	279			232	169			3b
	52	82			22.73	24			60	366			0	173			0	13			180	40			115	119				176	198			225	287			3b
	85	70			23	16.26			72	176			0	243			0	8			155	24			108	15				176	202			220	163			3b
	83	71			19	25.8			74	225			0	16			0	37			150	28			95	47				137	318			160	157			3b
	76	81			25	25.5			77	220			0	22			0	22			142	8			91	14					297			189	131			3b
	42	72			20.2	23.58			78	160			0	9			0	18			140	12			82	12					195			276	185			3b
	68	76			18	22.47			82	189			0	40			0	8			122	25			80	32					172			233	239			3b
	89	63			24	23.67			82	276			0	15			0	15			120	18			68	9					351			271	130			3b
	61	81			21	18.8			83	176			0	110			0	11			110	35			65	23					60			325	156			3b
	48	82			26	19.6			84	233			0	200			0	13			110	60			65	14					243			288	146			3b
	73	60			25	31.77			90	271			0	20			0	7			108	40			60	14					143			280	195			3b
	78	86			20	18.5			94	137			0	80			1	12			106	45			59	14					195			331	145			3b
	78	77			24	21.77			94	325			0	100			1	37			105	75			58	45					338			327	257			3b
	64	63			22	22.9			95	288			0	50			1	25			105	26			57	16					260			237	145			3b
	82	84			17.48	21.7			98	280			0	30			1	3			104	15			56	155					180			250	197			3b
	69	71			22	19.1			99	331			0	0			1	34			103	75			56	21					144				213			3b
	63	81			24	18.1			100	327			0	5			1	76			100	80			55	17					155				142			3b
	56	80			21	21.01			100	237			0	5			1	27			100	56			54	20					156				180			3b
	81	66			17	19.94			101	250			0	29			1	19			100	28			54	51					100				189			3b
	67				18				102				0				1				100				53						128				280			3b
	86				17				104				0				1				100				51						186				266			3b
	76				23				106				0				1				100				51						265				173			3b
	48				23				106				0				1				100				51						152				137			3b
	53				22				106				0				2				100				51						192				173			3b
	63				23				106				0				2				100				50						201				162			3b
	61				21				107				0				2				96				50						437				282			3b
	69				17				107				0				2				95				50						144				265			3b
	72				24				108				0				2				95				49						288				150			3b
	72				21				108				0				2				94				49						140				159			3a
	51				19				109				0				2				94				49						209				205			3a
	71				22				109				0				2				93				47						473				130			3a
	84				23				110				0				2				93				47						288				205			3a
	57				18				110				0				2				90				47						149				486			3a
	74				21				112				0				2				90				46						74				271			3a
	63				21				114				0				2				90				46						155				148			3a
	59				17.3				115				1				2				90				46						450				145			3a
	75				23				115				1				2				90				45						129				164			3a
	57				14				115				1				3				90				45						213				143			3a
	64				24				116				1				3				90				45						129				166			3a
	74				20				116				1				3				90				44						249				226			3a
	77				25				118				1				3				90				44						151				192			3a
	68				21				118				1				3				90				44						237				285			3a
	84				19				118				1				3				90				43						210				258			3a
	39				20				119				2				3				88				43						119				132			3a
	65				27				119				2				3				88				42						177				255			3a
	63				21				119				2				3				88				42						221				209			3a
	68				18				119				2				3				85				42						126				184			3a
	70				17				120				2				3				85				41						262				152			3a
	70				24				120				2				3				85				41						233				243			3a
	69				21				121				2				3				85				41						224				179			3a
	66				20				121				2				3				85				41						198				239			3a
	92				33				122				2				3				84				41						94				210			3a
	72				26				122				2				3				84				41						183				213			3a
	68				23				123				3				3				83				41						374				213			3a
	68				19				123				3				3				82				39						299				357			3a
	73				17				124				3				3				82				39						192				138			3a
	59				30				124				3				3				82				39						268				235			5
	62				21				124				3				3				81				38						276				176			4
	77				34				124				3				3				80				38						212				229			4
	82				28				125				3				4				80				38						138				158			4
	57				18				125				3				4				80				38						240				211			4
	74				20				125				3				4				80				38						266				365			4
	69				18				125				3				4				80				37						240				177			4
	66				25				125				3				4				80				37						196				162			3
	76				23				125				3				4				80				37										138			3
	44				22				126				3				4				80				37						107				313			3
	66				28				126				3				4				80				36						180				184			3
	46				15				126				3				4				80				36						335				157			2
	73				21				126				3				4				80				36						118				153			2
	64				25				127				3				4				80				36						140				221			2
	71				20				127				3				4				80				36						197				255			2
	86				20				127				3				4				80				36						249							2
	63				19				128				3				4				80				36						135				118			2
	73				27				128				3				4				80				36						102				115			2
	88				21				128				4				4				80				36						221				167			2
	83				20				128				4				4				78				35						288				170			2
	66				17				129				4				4				76				35						398				203			2
	69				18				129				4				4				76				35						230				170			2
	76				21				129				5				4				76				35						178				170			2
	87				22				129				5				4				76				34						206				307			2
	81				27				129				5				4				75				33						401				183			2
	49				21				130				5				4				75				33						344				149			2
	66				26				130				5				4				75				32						218				254			2
	49				19				130				5				4				75				32						118				172			2
	63				22				130				5				4				75				32						231				160			2
	67				28				130				5				4				75				32						342				135			2
	73				21				130				5				4				75				32						719				201			2
	69				20				130				5				4				75				32						413				189			2
	69				17				130				5				4				75				32						359				206			2
	67				19				130				5				4				75				32						214				284			2
	74				23				130				5				4				75				31						337				159			2
	84				22				131				5				5				75				31						290				382			2
	71				21				131				5				5				74				31						202				197			2
	68				15				131				5				5				74				31						254				190			2
	63				20				131				5				5				74				31						237				169			2
	55				22				131				5				5				73				31						162				184			2
	64				22				132				5				5				73				30						166				205			2
	73				17				132				5				5				72				30						285				234			2
	44				21				133				5				5				72				30						269				196			2
	71				28				133				5				5				70				30						170				183			2
	75				26				134				5				5				70				30						195				162			2
	65				25				134				5				5				70				30						158				191			2
	55				26				134				5				5				70				30						189				184			2
	47				19				134				5				5				70				30						286				183			2
	73				36				134				5				5				70				30						174				215			2
	65				24				135				5				5				70				30						188				237			2
	77				21.8				135				5				5				70				30						150				278			2
	76				20.9				135				5				5				70				30						248				261			2
	44				25.3				135				5				5				70				30						145				185			2
	69				22.6				135				5				5				70				29						178				229			2
	47				21.1				136				5				5				70				29						252				144			2
	61				19.37				136				5				5				70				29						55				177			2
	72				31.06				136				5				5				70				29						254				186			2
	74				18.57				137				5				5				70				29						78				181			2
	73				24.09				137				5				5				70				28						339				178			2
	85				22.32				137				5				5				70				28						215				219			2
	68				22.11				138				5				5				70				28						318				181			2
	61				22.38				138				5				5				70				28						275				182			2
	69				22.14				138				5				5				70				28						386				493			2
	68				22.99				138				5				5				70				28						170				282			2
	71				25.7				138				5				5				70				28						252				188			2
	79				21.2				139				5				5				70				28						172				166			2
	67				24.17				139				5				5				70				28						269				148			2
	72				21.29				139				5				5				70				28						252				236			2
	63				19.02				139				5				5				70				28						278				725			2
	60				24.45				139				5				6				70				27						341				125			2
	82				30.67				139				5				6				70				27						297				239			2
	77				22.05				140				5				6				70				27						185				161			2
	59				21.96				140				5				6				70				27						261				361			2
	74				22.01				140				5				6				70				27						166				177			2
	74				25.68				140				5				6				68				27						279				153			2
	77				22.24				141				5				6				68				27						362				128			2
	76				25.41				141				5				6				68				27						147				192			2
	72				26.67				141				5				6				68				27						174				166			2
	52				26.53				141				5				6				68				27						207				139			2
	30				18.53				141				5				6				68				27						184				162			2
	72				19.15				142				5				6				67				27						234				222			2
	81				21.09				142				5				6				67				27						90				156			2
	58				26.22				142				5				6				67				27						178				172			2
	76				19.39				143				5				6				67				26						72				229			2
	85				20.36				143				5				6				66				26						174				192			2
	70				23.28				143				5				6				66				26						164				154			2
	28				17.5				143				5				6				66				26						322				172			2
	40				23.08				143				5				6				65				26						148				157			2
	66				17.2				143				5				6				65				26						139				264			2
	54				24.5				143				5				6				65				26						181				204			2
	44				33.8				144				5				6				65				26						161				130			2
	66				19.7				144				5				7				65				26						100				205			2
	84				32.5				144				5				7				65				26						77				159			2
	92				18.2				144				5				7				65				26						213				138			2
	78				17.2				144				5				7				65				25						285				154			2
	67				22.6				144				5				7				65				25						295				184			2
	61				20.8				145				5				7				65				25						329				168			2
	75				29				145				5				7				65				25						450				215			2
	68				22.9				145				5				7				65				25						312				174			2
	82				14.2				145				5				7				65				25						311				201			2
	79				22.9				145				5				7				65				25						166				228			2
	67				20.9				145				5				7				65				25						323				209			2
	75				21.7				145				5				7				65				25						247				164			2
	41				19.3				145				5				7				65				25						466				214			2
	66				29.7				146				5				7				65				25						361				183			2
	71				23.74				146				5				7				65				25						194				233			2
	69				20.39				146				5				7				65				25						327				284			2
	77				30.01				146				5				7				65				24						130				222			2
	63				18.7				146				5				7				65				24						228				241			2
	79				19.9				146				5				7				64				24						348				173			2
	81				27.8				147				5				7				64				24						264				240			2
	64				20.5				147				5				7				64				24						185				177			2
	82				22				148				5				7				64				24						219				193			2
	70				20.8				148				5				7				63				24						305				150			2
	54				24.1				148				5				7				63				24						266				195			2
	67				19.9				148				5				7				63				24						157				219			2
	82				33.2				148				5				7				63				24						106				212			2
	75				30				148				5				7				63				24						83				155			2
	77				21.2				148				5				7				63				24						124				180			2
	75				21.6				148				5				7				63				24						180							2
	80				22.6				149				5				7				62				24						304							2
	79				25.1				149				5				7				62				24						104				243			2
	68				24.4				149				5				7				62				23						194				184			2
	43				22.5				149				5				8				62				23						133				216			2
	72				19.2				149				5				8				62				23						156				293			2
	83				22				149				5				8				62				23						179				279			2
	60				19.4				150				5				8				61				23						107				119			2
	80				18				150				5				8				60				23						94				239			2
	76				23.3				150				5				8				60				23						101				255			2
	88				26				150				5				8				60				23						221				286			2
	50				23.4				150				5				8				60				23						137				179			2
	77				22				150				5				8				60				23						84				215			2
	80				32.5				150				5				8				60				23						151				194			2
	79				19.7				150				6				8				60				22						162				236			2
	92				25.4				151				6				8				60				22						139				202			2
	67				24.84				151				6				8				60				22						166				181			2
	67				20.84				151				6				8				60				22						90				172			2
	73				20.9				151				6				8				60				22										190			2
	83				16.32				151				6				8				60				22										151			2
	59				23.16				152				6				8				60				22										255			2
	77				20.84				152				6				8				60				22										143			2
	77				23.71				152				6				8				60				22										227			2
	79				23.81				152				6				8				60				22										134			2
	74				22.11				152				6				8				60				22										131			1
	81				23.37				152				7				8				60				22										222			1
	81				27.93				153				7				8				60				22										174			1
	76				24.35				153				7				8				60				22										228			1
	84				21.83				153				7				8				60				21										155			1
	94				19.78				153				7				8				60				21										153			1
	56				22.22				153				7				8				60				21										183			1
	83				26.96				153				7				8				60				21										126			1
	36				21.6				153				7				8				60				21										180			1
	74				20				154				7				8				60				21										146			1
	62				21.1				154				7				8				60				21										146			1
	76				26.1				154				7				8				60				21										129			1
	80				25.7				154				7				8				60				21										141			1
	78				21				154				8				8				60				21										145			1
	68				25.4				154				8				8				60				21										114			1
	56				24.9				155				8				8				60				21										184			1
	83				16.2				155				8				8				60				21										144			1
	79				25.3				155				8				8				60				21										178			1
	68				23.5				155				8				9				60				21										140			1
	55				25.9				155				8				9				60				21										173			1
	49				29.6				155				8				9				60				21										298			1
	65				23.1				155				8				9				60				21										213			1
	69				20.5				156				8				9				60				20										135			1
	61				23.6				156				8				9				60				20										187			1
	78				21				156				8				9				60				20										213			1
	77				16.6				156				8				9				60				20										273			1
	69				24				156				9				9				60				20										150			1
	73				19.5				156				9				9				60				20										290			1
	69				26.4				156				9				9				60				20										149			1
	71				21.3				156				9				9				60				20										227			1
	69				22.3				156				9				9				60				20										243			1
	69				17.4				157				9				9				60				20										265			1
	67				24.1				157				9				9				60				20										284			1
	68				18.3				157				9				9				60				20										207			1
	74				22.9				157				9				9				60				20										293			1
	75				24.7				157				9				9				60				20										94			1
	81				26.6				157				10				9				60				20										285			1
	74				19.5				158				10				9				60				20										289			1
	43				18.1				158				10				9				60				20										352			1
	49				21.2				158				10				9				60				20										196			1
	84				17				158				10				9				60				20										240			1
	38				20.4				159				10				9				60				20										289			1
	83				24				159				10				9				60				20										254			1
	77				21.5				159				10				9				60				20										171			1
	70				20.4				159				10				9				60				20										150			1
	70				23				159				10				9				59				20										240			1
	78				20				159				10				9				59				19										249			1
	81				18				159				10				9				59				19										212			1
	72				18.1				159				10				9				58				19										150			1
	50				22				159				10				9				58				19										298			1
	76				32				160				10				9				58				19										249			1
	84				19.4				160				10				9				58				19										151			1
	81				21.9				160				10				9				58				19										208			1
	65				25.3				160				10				9				58				19										216			1
	71				22.6				160				10				9				57				19										190			1
	79				21.3				160				10				9				57				19										252			1
	79				25.8				160				10				9				57				19										167			1
	65				17.1				160				10				9				56				19										232			1
	71				31.6				161				10				9				56				19										178			1
	87				21.4				161				10				9				56				19										312			1
	65				16.9				161				10				10				56				19										227			1
	79				20.7				161				10				10				56				19										199			1
	70				19.9				161				10				10				55				19										133			1
	79				17.5				162				10				10				55				19										134			1
	70				19.6				162				10				10				55				19										313			1
	77				19.6				162				10				10				55				19										246			1
	72				21.5				162				10				10				55				19										198			1
	75				22.2				162				10				10				55				19										282			1
	56				25.2				162				10				10				55				19										129			1
	37				22.9				162				10				10				55				18										195			1
	74				25.3				162				10				10				55				18										181			1
	78				23.1				162				10				10				55				18										157			1
	73				26.5				163				10				10				55				18										337			1
	81				24.5				163				10				10				55				18										240			1
	70				18.8				163				10				10				55				18										218			1
	90				26.6				164				10				10				55				18										264			1
	68				17.7				164				10				10				55				18										172			1
	69				18.2				164				10				10				55				18										164			1
	54				21.2				164				10				10				55				18										168			1
	58				33.9				164				10				10				55				18										127			1
	76				16.5				164				10				10				55				18										215			1
	64				23.4				164				10				10				55				18										167			1
	86				21.5				165				10				10				55				18										143			1
	64				21.3				165				10				10				55				18										153			1
	75				23.3				166				10				10				55				18										160			1
	65				15.76				166				10				10				55				18										337			1
	87				25.98				166				10				10				55				18										193			1
	86				26.1				166				10				10				55				18										152			1
	64				19.7				166				10				10				55				18										248			1
	63				20.4				166				10				10				55				18										131			1
	62				24.5				166				10				10				55				18										109			1
	63				19				166				10				10				55				18										187			1
	67				20.82				166				10				10				55				18										196			1
	83				20.89				166				10				10				55				18										137			1
	68				17.94				166				10				10				55				18										276			1
	84				21.56				167				10				10				55				18										159			1
	64				22.82				167				10				11				55				18										204			1
	81				18.01				167				10				11				55				18										101			1
	81				21.58				167				10				11				55				18										464			1
	73				25.78				167				10				11				55				18										212			1
	74				25.5				167				10				11				55				18										354			1
	66				24.22				168				10				11				55				17										162			1
	69				19.4				168				10				11				55				17										140			1
	71				18.98				168				10				11				55				17										151			1
	79				24.76				168				10				11				55				17										218			1
	67				23.1				168				10				11				55				17										212			1
	82				18.39				168				10				11				55				17										217			1
	86				23.08				169				10				11				55				17										241			1
	79				23.93				169				10				11				55				17										231			1
	51				22.9				169				10				11				55				17										110			1
	67				23.68				169				10				11				54				17										287			1
	79				25.1				169				10				11				54				17										238			1
	63				24.89				169				10				11				54				17										112			1
	73				18.12				169				10				11				54				17										141			1
	77				26.9				170				10				11				54				17										217			1
	82				24.8				170				10				11				54				17										205			1
	88				19.3				170				10				11				54				17										213			1
	95				21.4				170				10				11				54				17										220			1
	67				23.68				170				10				11				54				17										144			1
	79				20.55				170				10				11				53				17										156			1
	64				19.92				170				10				11				53				17										186			1
	54				18.7				170				10				11				53				17										391			1
	81				21.36				170				10				11				53				17										270			1
	60				25.79				170				10				11				53				17										110			1
	83				20.3				171				10				11				53				17										329			1
	73				24.1				171				10				11				53				17										198			1
	89				27.58				171				10				11				52				17										229			1
	84				23.81				171				10				11				52				17										108			1
	83				25.7				171				10				11				52				17										142			1
	50				20.44				171				10				11				52				17										268			1
	74				22.14				171				10				11				52				17										120			1
	57				17.2				171				10				11				52				17										195			1
	87				23.5				172				10				11				52				17										227			1
	68				16.27				172				10				11				52				17										287			1
	69				17.5				172				10				11				52				17										338			0
	69				15.81				172				10				11				52				17										213			0
	74				22.56				172				10				11				52				16										116			0
	54				23.91				172				10				11				52				16										176			0
	94				19				172				10				11				52				16										224			0
	74				20.74				172				10				11				52				16										213			0
	81				21.99				172				10				11				52				16										155			0
	60				17.28				172				10				11				52				16										146			0
	64				18.8				172				10				11				52				16										214			0
	60				20				172				10				11				51				16										173			0
	62				21.3				172				10				11				51				16										149			0
	65				24.81				172				10				11				50				16										180			0
	65				21.5				172				10				11				50				16										132			0
	60				20.24				172				10				11				50				16										332			0
	72				22.9				173				10				12				50				16										183			0
	79				25.9				173				10				12				50				16										206			0
	76				23.07				173				10				12				50				16										199			0
	72				21.2				173				10				12				50				16										222			0
	68				23.96				173				10				12				50				16										208			0
	68				27.68				173				10				12				50				16										167			0
	66				18.3				173				10				12				50				16										157			0
	76				22.06				173				10				12				50				16										202			0
	75				21.3				174				10				12				50				16										201			0
	68				23.97				174				10				12				50				16										170			0
	57				21.4				174				10				12				50				16										220			0
	52				24				174				10				12				50				16										339			0
	40				20				174				10				12				50				16										416			0
	68				26.85				174				10				12				50				16										238			0
	67				22.24				174				10				12				50				16										181			0
	63				25.29				174				10				12				50				16										168			0
	64				21.7				174				10				12				50				16										159			0
	89				21.34				174				10				12				50				16										216			0
	69				21.16				174				10				12				50				16										175			0
	96				20.92				175				10				12				50				16										296			0
	64				18.25				175				10				12				50				16										130			0
	76				30.13				175				10				12				50				16										194			0
	63				19.3				175				10				12				50				16										281			0
	75				19.9				176				10				12				50				16										230			0
	87				19.7				176				10				12				50				16										175			0
	71				20.89				176				10				12				50				16										277			0
	64				19.35				176				10				12				50				16										173			0
	51				22.2				176				10				12				50				16										178			0
	60				18.75				176				11				12				50				16										131			0
	83				21.93				176				11				12				50				16										169			0
	73				23.3				177				11				12				50				16										273			0
	61				24.49				177				11				12				50				16										166			0
	59				24.2				177				11				12				50				16										215			0
	56				24				177				11				12				50				16										154			0
	69				29.61				177				11				12				50				16										205			0
	81				24.28				177				11				12				50				16										84			0
	78				30.09				177				11				12				50				15										257			0
	73				20.74				177				11				12				50				15										106			0
	61				26.88				178				11				12				50				15										240			0
	57				23.54				178				11				12				50				15										214			0
	78				18.11				178				12				12				50				15										188			0
	69				28.7				178				12				12				50				15										302			0
	63				19.7				178				12				12				50				15										259			0
	83				32.42				178				12				12				50				15										280			0
	62				24.35				178				12				13				50				15										204			0
	66				20.8				178				12				13				50				15										109			0
	61				24.69				178				12				13				50				15										159			0
	79				19				178				12				13				50				15										294			0
	80				22.8				178				12				13				50				15										138			0
	82				19.5				178				12				13				50				15										82			0
	82				22.3				179				12				13				50				15										199			0
	82				23.98				179				12				13				50				15										211			0
	67				21.22				179				12				13				50				15										241			0
	88				23.9				179				12				13				50				15										356			0
	73				20.4				179				12				13				50				15										176			0
	73				19.9				179				12				13				50				15										460			0
	87				23.2				179				12				13				50				15										220			0
	77				22.63				179				12				13				50				15										251			0
	61				18.24				180				12				13				50				15										153			0
	75				21.6				180				12				13				50				15										182			0
	61				25.8				180				13				13				50				15										135			0
	82				22.7				180				13				13				50				15										280			0
	80				24.64				180				13				13				50				15										176			0
	63				26.7				180				13				13				50				15										248			0
	41				20.17				180				13				13				50				15										154			0
	64				23.2				180				13				13				50				15										331			0
	84				20.26				180				13				13				50				15										153			0
	91				29.35				180				13				13				50				15										202			0
	84				19				181				13				13				50				15										375			0
	59				23.06				181				13				13				50				15										186			0
	75				26.53				181				13				13				50				15										246			0
	94				25.38				181				13				13				50				15										134			0
	86				21.5				181				13				13				49				15										168			0
	86				23				181				14				13				49				15										195			0
	88				31.3				181				14				13				48				15										172			0
	72				21				181				14				13				48				15										227			0
	64				20				181				14				13				48				15										183			0
	75				23.66				182				14				13				48				15										172			0
	80				28				182				14				13				48				15										191			0
	80				24.7				182				14				13				48				15										188			0
	77				25.26				182				14				13				48				15										233			0
	74				29.17				182				14				13				48				15										179			0
	66				22.39				183				14				13				48				15										122			0
	52				24.74				183				14				13				48				15										160			0
	60				19				183				14				13				48				15										185			0
	82				22.64				183				14				13				47				15										166			0
	73				24.48				183				15				14				47				15													0
	64				24.09				183				15				14				47				15													0
	82				17.58				183				15				14				47				15										241			0
	78				26.78				183				15				14				47				15										240			0
	73				16				183				15				14				47				15													0
	83				17.79				183				15				14				47				15										160			0
	77				24.2				183				15				14				47				15										289			0
	71				22.39				183				15				14				47				15										237			0
	74				23.09				183				15				14				47				15										169			0
	64				15.61				183				15				14				46				15										215			0
	67				19.95				183				15				14				46				15										243			0
	59				18.22				184				15				14				46				15										108			0
	64				23.9				184				15				14				46				15										202			0
	84				17.72				184				15				14				46				15													0
	75				17.27				184				15				14				46				15										249			0
	64				25.24				184				15				14				46				15													0
	83				19.1				184				15				14				46				15										244			0
	67				25.2				184				15				14				46				15										150			0
	82				20.5				184				15				14				46				15										149			0
	92				26.87				184				15				14				46				15										213			0
	85				20.05				184				15				14				46				15										124			0
	75				21.4				184				15				14				46				15													0
	68				25.2				185				15				14				46				15										229			0
	69				29.15				185				15				14				46				15										196			0
	69				22.82				185				15				14				45				14										171			0
	49				19.6				185				15				14				45				14										206			0
	71				29.33				185				15				14				45				14										139			0
	76				18.6				185				15				14				45				14										126			0
	66				21.52				185				15				14				45				14													0
	42				26.95				185				15				14				45				14										232			0
	74				25.79				186				15				14				45				14										247			0
	65				25.03				186				15				14				45				14										181			0
	72				28.87				186				15				14				45				14										147			0
	76				22.23				186				15				14				45				14										197			0
	66				21.95				186				15				14				45				14										163			0
	65				17.67				186				15				14				45				14													0
	54				20.4				186				15				14				45				14										82			0
	64				24.2				186				15				14				45				14													0
	86				22.91				187				15				14				45				14													0
	63				25.1				187				15				14				45				14										176			0
	82				24.3				187				15				14				45				14										197			0
	87				18.2				187				15				14				45				14										358			0
	67				23.9				187				15				15				45				14										213			0
	57				24.01				187				15				15				45				14										409			0
	70				17.6				188				15				15				45				14										180			0
	72				22.55				188				15				15				45				14										285			0
	67				23.6				188				15				15				45				14										106			0
	81				20.46				188				15				15				45				14										261			0
	66				30.03				188				15				15				45				14										295			0
	58				20.6				188				15				15				45				14										610			0
	86				20.5				189				15				15				45				14													0
	88				22.42				189				15				15				45				14										178			0
	90				17.4				189				15				15				45				14										159			0
	78				23.48				189				15				15				45				14										143			0
	72				21.9				189				16				15				45				14													0
	77				20.3				190				16				15				45				14										284			0
	74				19.21				190				16				15				45				14										242			0
	73				24.46				190				16				15				45				14										170			0
	79				22.4				190				16				15				45				14										227			0
	62				28.18				190				16				15				45				14										240			0
	48				20.9				191				16				15				45				14										228			0
	74				25.96				191				16				15				45				14													0
	81				27.6				191				16				15				45				14										285			0
	66				24.09				191				16				15				45				14										244			0
	73				25.15				192				16				15				45				14										191			0
	66				28.9				192				16				15				44				14										244			0
	76				18.8				192				16				15				44				14										198			0
	87				24.35				192				16				15				44				14										198			0
	70				24.28				192				16				15				44				14										497			0
	85				23.04				192				17				15				44				14										295			0
	47				16.28				192				17				15				44				14										286			0
	78				20.37				192				17				15				44				14										199			0
	56				26.4				192				17				15				44				14										151			0
	74				23.5				192				17				15				44				14										223			0
	80				33.5				192				17				15				44				14													0
	83				25.3				192				18				15				44				14										171			0
	65				22.27				193				18				15				43				14										135			0
	75				24.2				193				18				15				43				14										196			0
	43				20.6				193				18				15				43				14										188			0
	77				20.1				193				18				15				43				14										141			0
	61				19.9				193				19				15				43				14										242			0
	70				21.3				194				19				15				43				14										213			0
	68				23.9				194				19				15				42				14										204			0
	72				20.8				194				19				15				42				14										301			0
	64				20.2				194				19				15				42				14										230			0
	68				28.1				194				20				15				42				14										98			0
	64				25.7				195				20				15				42				14										258			0
	91				28				195				20				16				42				14										218			0
	79				19.3				195				20				16				42				14										214			0
	86				30.5				195				20				16				42				14										216			0
	73				18.34				195				20				16				42				14										159			0
	66				19.6				195				20				16				42				14										146			0
	88				22.7				195				20				16				42				14										203			0
	68				25.79				195				20				16				42				14										159			0
	78				37.04				195				20				16				42				14													0
	87				20.67				195				20				16				42				14										148			0
	67				21.7				196				20				16				42				14										176			0
	83				24.12				196				20				16				42				14										207			0
	55				25.46				196				20				16				42				14										235			0
	61				21.88				196				20				16				42				14													0
	48				14.8				196				20				16				42				14										204			0
	70				25.16				196				20				16				42				14										175			0
	85				25.61				196				20				16				42				14										202			0
	70				22.39				196				20				16				42				14										223			0
	80				21.22				196				20				16				42				14													0
	72				18.63				196				20				16				42				14										218			0
	92				23.56				196				20				16				42				14										165			0
	77				22.62				196				20				16				41				14										163			0
	66				30.33				196				20				16				41				14										129			0
	82				17.16				197				20				16				40				14										230			0
	65				23.15				197				20				16				40				14										259			0
	71				32.84				197				20				16				40				13										172			0
	80				18.1				197				20				16				40				13										527			0
	77				22.2				197				20				16				40				13										283			0
	80				19.22				197				20				16				40				13										325			0
	70				25.4				198				20				16				40				13										314			0
	83				23.5				198				20				16				40				13										404			0
	62				23.75				198				20				16				40				13										174			0
	77				22.5				198				20				16				40				13										244			0
	83				15.7				198				20				16				40				13										198			0
	71				23.6				198				20				16				40				13										483			0
	67				25.69				198				20				16				40				13										279			0
	86				19.79				198				20				16				40				13										194			0
	82				24.9				198				20				16				40				13										531			0
	88				15.64				198				20				16				40				13										350			0
	60				23.01				198				20				16				40				13										287			0
	74				25.6				198				20				16				40				13										255			0
	79				24.19				199				20				16				40				13										410			0
	55				20.04				199				20				16				40				13										308			0
	33				24.57				199				20				16				40				13										320			0
	76				35.05				199				20				16				40				13										289			0
	76				19.87				199				20				16				40				13										212			0
	84				29.3				199				20				16				40				13										258			0
	85				21.3				200				20				16				40				13										484			0
	76				16.49				200				20				16				40				13										377			0
	69				17.16				201				20				16				40				13										267			0
	71				21.34				201				20				16				40				13										315			0
	58				21.1				201				20				16				40				13										300			0
	83				24.88				201				20				16				40				13										286			0
	77				17.5				201				20				16				40				13										295			0
	90				27.7				201				20				16				40				13										292			0
	64				26.8				201				20				17				40				13										317			0
	88				24.5				202				20				17				40				13										238			0
	83				22				202				20				17				40				13										508			0
	87				21.48				202				20				17				40				13										324			0
	72				27.19				202				20				17				40				13										493			0
	69				19.03				202				20				17				40				13										273			0
	77				19.85				202				20				17				40				13										285			0
	80				28.68				202				20				17				40				13										253			0
	76				27.19				202				20				17				40				13										614			0
	53				17.69				202				20				17				40				13										290			0
	64				27.65				202				20				17				40				13										289			0
	71				26.56				203				20				17				40				13										244			0
	75				19.41				203				20				17				40				13										270			0
	74				19.18				203				20				17				40				13										264			0
	83				26.67				204				20				17				40				13										152			0
	71				21.06				204				20				17				40				13										386			0
	75				27.86				204				20				17				40				13										213			0
	83				25.8				204				20				17				40				13										430			0
	87				21.02				204				20				17				40				13										335			0
	67				25.77				204				20				17				40				13										312			0
	86				21.21				204				20				17				40				13										573			0
	76				26.47				205				20				17				40				13										123			0
	93				18.55				205				20				17				40				13										310			0
	71				15.34				205				20				17				40				13										333			0
	78				20.05				205				20				17				40				13										258			0
	73				23.32				205				20				17				40				13										185			0
	59				17.16				205				20				17				40				13										249			0
	82				21.52				205				20				17				40				13										221			0
	63				19.79				205				20				17				40				13										416			0
	83				21.45				205				20				17				40				13										379			0
	70				21.42				206				21				17				40				13										404			0
	85				24.16				206				21				17				40				13										329			0
	74				16.15				206				21				17				40				13										365			0
	70				24.35				206				21				17				40				13										290			0
	66				22.7				206				21				18				40				13										258			0
	70				23.33				206				21				18				40				13										265			0
	50				23.49				206				21				18				40				13										272			0
	50				35.08				206				21				18				40				13										287			0
	71				18.33				206				21				18				40				13										371			0
	74				26.64				206				21				18				40				13										376			0
	69				23.59				207				21				18				40				13										348			0
	74				21.99				207				22				18				40				13										235			0
	71				24.35				207				22				18				40				13										388			0
	77				24.47				207				22				18				40				13										288			0
	50				22.62				207				22				18				40				13										425			0
	71				21.19				208				22				18				40				13										241			0
	86				24.47				208				22				18				40				13										390			0
	86				32.02				208				22				18				40				13										264			0
	68				32.02				208				22				18				40				13										269			0
	69				21				209				22				18				40				13										318			0
	63				24.97				209				23				18				39				13										323			0
	84				21.22				209				23				18				39				13										277			0
	61				18				209				23				18				39				13										319			0
	75				19.07				210				23				18				39				13										220			0
	82				18.99				210				23				18				39				13										139			0
	77				20.24				210				23				18				39				13										481			0
	67				19.44				210				23				18				39				13										391			0
	81				24.35				210				23				18				39				13										183			0
	75				20.55				210				24				18				39				13										288			0
	57				29.24				210				24				18				38				13										296			0
	83				17.04				211				24				18				38				13										327			0
	66				21.09				211				24				18				38				13										242			0
	71				17.01				211				24				18				38				13										266			0
	84				27.29				211				25				18				38				13										276			0
	55				20.7				211				25				18				38				13										336			0
	68				19.52				211				25				18				38				13										493			0
	87				24.64				212				25				18				38				13										125			0
	69				22.2				212				25				18				38				12										251			0
	70				24.48				212				25				19				38				12										120			0
	74				21.82				212				25				19				38				12										392			0
	73				21.92				212				25				19				38				12										255			0
	66				25.62				212				25				19				38				12										462			0
	60				16				212				25				19				38				12										221			0
	71				21.46				212				25				19				38				12										248			0
	70				19.65				213				25				19				38				12										294			0
	58				16.06				213				25				19				38				12										419			0
	73				19.01				213				25				19				37				12										191			0
	91				16.78				213				25				19				37				12										331			0
	68				22.43				213				25				19				37				12										276			0
	55				29.94				213				25				19				37				12										488			0
	48				19.11				213				25				19				37				12										271			0
	73				19.29				213				25				19				37				12										259			0
	71				27.11				213				25				19				36				12										255			0
	61				17.5				213				25				19				36				12										288			0
	63				19.75				213				25				19				36				12										385			0
	92				28.03				213				26				19				36				12										415			0
	61				23.96				213				26				19				36				12										474			0
	24				23.24				213				26				19				36				12										291			0
	74				24.01				213				26				19				36				12										192			0
	67				21.95				213				26				19				36				12										339			0
	87				21.33				214				26				19				36				12										308			0
	69				24.7				214				27				19				36				12										350			0
	68				28.87				214				27				19				36				12										282			0
	63				19.42				214				27				19				36				12										196			0
	78				24.98				214				27				19				36				12										278			0
	65				23.72				214				27				19				36				12										310			0
	76				27.2				215				27				19				36				12										472			0
	65				21.09				215				28				19				36				12										361			0
	62				23.24				215				28				19				36				12										346			0
	72				21.4				215				28				19				36				12										298			0
	54				18.51				215				28				19				36				12										192			0
	65				18.77				215				28				19				36				12										235			0
	64				23.69				215				28				19				36				12										206			0
	83				23.8				215				28				19				35				12										367			0
	63				29.8				216				28				19				35				12										306			0
	79				23.5				216				28				19				35				12										497			0
	52				23.4				216				29				19				35				12										222			0
	57				17.4				216				29				19				35				12										184			0
	61				26				217				29				19				35				12										431			0
	82				19.02				217				30				19				35				12										121			0
	69				19.96				218				30				19				35				12										236			0
	58				21.68				218				30				19				35				12										423			0
	62				20.87				218				30				19				35				12										574			0
	67				20.64				218				30				19				35				12										421			0
	74				23.41				218				30				20				35				12										354			0
	67				20.45				218				30				20				35				12										382			0
	80				19.93				218				30				20				35				12										406			0
	74				15.29				218				30				20				35				12										454			0
	79				23.58				219				30				20				35				12										148			0
	69				22.08				219				30				20				35				12										260			0
	68				26.98				219				30				20				35				12										254			0
	65				20.47				219				30				20				35				12										304			0
	76				23.78				220				30				20				35				12										286			0
	74				23.48				220				30				20				35				12										453			0
	62				24.74				220				30				20				35				12										325			0
	61				29.27				220				30				20				35				12										367			0
	74				17.36				220				30				20				35				12										213			0
	71				22.31				220				30				20				35				12										455			0
	69				21.62				220				30				20				35				12										366			0
	60				21.2				221				30				20				35				12										284			0
	44				15.5				221				30				20				35				12										292			0
	65				22.58				221				30				20				35				12										291			0
	75				22.32				221				30				20				35				12										226			0
	69				18.38				221				30				20				35				12										407			0
	81				20.94				221				30				20				35				12										199			0
	86				24.31				222				30				20				35				12										156			0
	72				18.23				222				30				20				35				12										462			0
	70				21.36				222				30				20				35				12										569			0
	64				18.03				222				30				20				35				12										224			0
	66				18.08				222				30				20				35				12										322			0
	76				22.32				222				30				20				35				12										298			0
	68				24.15				222				30				20				35				12										164			0
	70				25.2				223				30				20				35				12										178			0
	43				18.73				223				30				20				35				12										252			0
	61				23.67				223				30				20				35				12										463			0
	64				23.08				223				30				20				35				12										249			0
	77				24.88				223				30				20				35				12										322			0
	61				20.52				224				30				20				35				12										448			0
	76				23.1				224				30				20				35				12										325			0
	66				20.45				224				30				20				35				12										426			0
	89				17.8				224				30				20				35				12										341			0
	79				25.17				224				30				20				35				12										266			0
	59				18.95				225				30				20				35				12										218			0
	57				25.69				226				30				20				35				12										273			0
	65				25.78				226				31				20				34				12										315			0
	76				27.46				226				31				20				34				12										502			0
	62				24.81				226				31				20				34				12										390			0
	64				19.17				227				31				20				34				12										406			0
	76				23.21				227				31				20				34				12										409			0
	58				18.11				227				31				21				34				12										285			0
	69				23.65				227				31				21				34				12										485			0
	65				20.58				227				32				21				34				12										291			0
	63				21.47				227				32				21				34				12										240			0
	84				19.77				227				32				21				34				12										327			0
	60				21.92				228				32				21				33				12										179			0
	57				20.34				228				32				21				33				12										170			0
	67				29.01				228				32				21				32				12										196			0
	60				26.69				228				32				21				32				12										270			0
	60				20.71				229				32				21				32				12										328			0
	59				26.61				229				33				21				32				12										152			0
	87				27.2				229				33				21				32				12										230			0
	58				21.63				229				33				21				32				12										258			0
	55				27.44				229				33				21				32				12										155			0
	77				26.46				229				34				21				32				12										183			0
	55				26.71				230				34				21				32				12										210			0
	88				16.48				230				34				21				32				12										226			0
	61				20.37				230				34				21				32				12										125			0
	62				20.42				230				34				21				32				12										162			0
	86				16.76				230				34				21				32				12										270			0
	79				26.79				230				34				21				32				12										248			0
	71				26.77				230				34				21				32				12										173			0
	61				25.31				231				34				21				32				12										127			0
	81				24.73				231				35				21				32				12										124			0
	65				29.79				231				35				21				32				12										351			0
	69				30				231				35				21				32				12										263			0
	56				14.8				231				35				21				31				12										268			0
	74				22.51				231				35				21				31				12										257			0
	59				29.16				231				35				21				31				12										240			0
	66				19.16				231				35				21				31				12										239			0
	64				20.38				232				35				21				31				12										227			0
	74				17.18				232				35				21				30				12										168			0
	72				23.99				232				36				21				30				12										174			0
	77				23.98				233				37				21				30				12										241			0
	66				24.37				233				37				21				30				12										251			0
	66				23.74				233				37				21				30				12										318			0
	77				21.79				234				37				21				30				12										260			0
	68				15.75				234				37				21				30				12										182			0
	75				24.54				234				38				21				30				12										179			0
	58				20.17				234				39				21				30				12										236			0
	76				23.09				235				39				22				30				12										241			0
	75				23.8				235				39				22				30				12										284			0
	93				18.99				235				40				22				30				12										206			0
	81				19.94				235				40				22				30				11										186			0
	86				16.62				235				40				22				30				11										317			0
	84				16.64				235				40				22				30				11										148			0
	69				21.17				236				40				22				30				11										336			0
	70				26.6				236				40				22				30				11										186			0
	64				23.77				236				40				22				30				11										172			0
	87				27.38				236				40				22				30				11										158			0
	71				19.19				237				40				22				30				11										210			0
	63				21.72				237				40				22				30				11										235			0
	64				20.57				237				40				22				30				11										202			0
	70				19.96				237				40				22				30				11										253			0
	85				22.81				237				40				22				30				11										231			0
	79				26.27				237				40				22				30				11										220			0
	83				25				237				40				22				30				11										290			0
	41				18.29				237				40				22				30				11										335			0
	78				19.58				238				40				22				30				11										154			0
	75				16.22				238				40				22				30				11										183			0
	48				25.04				238				40				22				30				11										125			0
	73				20.32				239				40				22				30				11										162			0
	70				17.13				239				41				22				30				11										130			0
	38				20.68				239				41				22				30				11										193			0
	60				23.67				239				41				22				30				11										178			0
	56				17.13				239				41				22				30				11										184			0
	58				21.48				240				42				22				30				11										162			0
	70				22.83				240				42				22				30				11										423			0
	71				18.63				240				42				22				30				11										182			0
	60				25.35				240				42				22				30				11										277			0
	66				19.99				240				42				22				30				11										190			0
	78				26.84				240				43				22				30				11										215			0
	82				25.26				240				43				22				30				11										207			0
	68				20.18				240				43				22				30				11										273			0
	81				24.03				240				43				22				30				11										486			0
	69				26.29				240				43				23				30				11										230			0
	62				26.44				240				43				23				30				11										177			0
	65				23.44				240				44				23				30				11										192			0
	82				27.44				240				44				23				30				11										198			0
	55				19.04				241				44				23				30				11										206			0
	86				16.74				241				44				23				30				11										205			0
	80				21.98				241				45				23				30				11										375			0
	56				21.09				241				45				23				30				11										286			0
	68				22.71				241				45				23				30				11										291			0
	60				21.63				241				46				23				30				11										240			0
	83				19.84				241				46				23				30				11										311			0
	67				24.34				241				46				23				29				11										258			0
	71				25.57				242				46				23				29				11										198			0
	80				17.63				242				46				23				29				11										212			0
	71				24.54				242				47				23				29				11										181			0
	43				20.37				242				47				23				29				11										168			0
	67				26.05				243				47				23				28				11										470			0
	61				23.11				243				47				23				28				11										269			0
	35				22.68				243				47				23				28				11										325			0
	71				29.7				243				47				23				28				11										231			0
	71				23.2				243				47				23				28				11										223			0
	68				29.2				243				47				23				28				11										299			0
	76				26.9				244				47				23				28				11										183			0
	65				30.6				244				47				23				28				11										306			0
	76				24				244				47				23				28				11										410			0
	85				20.9				244				48				23				28				11										222			0
	67				22.5				244				48				23				28				11										265			0
	70				18.8				244				48				23				28				11										198			0
	85				19.7				245				48				23				28				11										212			0
	76				17.6				246				48				23				28				11										318			0
	67				19.7				246				49				23				28				11										289			0
	38				23.22				247				49				23				28				11										196			0
	75				18.73				247				50				23				28				11										204			0
	71				16.21				247				50				24				28				11										231			0
	77				25.8				247				50				24				28				11										174			0
	71				20.72				247				50				24				28				11										411			0
	79				22.6				247				50				24				27				11										218			0
	78				23.43				248				50				24				27				11										220			0
	53				24.47				248				50				24				27				11										247			0
	72				20.84				248				50				24				27				11										203			0
	86				24.39				248				50				24				27				11										231			0
	64				28.42				248				50				24				27				11										206			0
	68				22.78				248				50				24				26				11										173			0
	78				18.24				248				50				24				26				11										219			0
	52				19.37				249				50				24				26				11										160			0
	75				15.36				249				50				24				26				11										142			0
	83				22.95				249				50				24				26				11										193			0
	54				23.11				249				50				24				26				11										177			0
	70				26.78				249				50				24				26				11										270			0
	46				16.86				249				50				24				26				11										218			0
	86				18.09				249				50				24				25				11										172			0
	74				22.3				249				50				24				25				11										141			0
	79				27.1				249				50				24				25				11										170			0
	72				22.22				250				50				24				25				11										187			0
	70				27.28				250				50				25				25				11										193			0
	72				19.88				251				50				25				25				11										248			0
	65				19.49				251				50				25				25				11										182			0
	73				23.11				251				50				25				25				11										130			0
	72				21.86				251				50				25				25				11										134			0
	81				20.44				252				50				25				25				11										171			0
	78				16.93				252				50				25				25				11										115			0
	74				21.23				252				50				25				25				11										188			0
	86				20.87				252				50				25				25				11										137			0
	80				20.9				252				50				25				25				11										256			0
	78				32.1				252				50				25				25				11										342			0
	76				20.16				253				50				25				25				11										211			0
	70				24.55				253				50				25				25				11										119			0
	67				21.01				253				50				25				25				11										201			0
	78				18.7				254				50				25				25				11										234			0
	79				25.41				254				50				25				25				11										250			0
	58				28.06				254				50				25				25				11										169			0
	75				24.6				254				50				25				25				11										224			0
	61				18.91				254				50				25				25				11										247			0
	69				19.74				254				50				26				25				11										285			0
	75				20.12				254				50				26				25				11										232			0
	48				22.07				255				50				26				25				11										251			0
	58				22.06				255				51				26				25				11										479			0
	76				22.75				255				51				26				25				11										267			0
	54				21.18				255				51				26				25				11										247			0
	61				26.39				255				51				26				25				11										396			0
	72				22.24				255				51				26				25				11										252			0
	59				15.18				255				52				26				25				11										204			0
	89				25.42				255				52				26				25				11										304			0
	61				17.3				256				52				26				25				11										567			0
	52				15.6				256				53				26				25				11										240			0
	68				18.5				256				53				26				25				11										237			0
	87				21				256				53				26				24				11										287			0
	90				19.7				257				54				26				24				11										180			0
	65				21.6				257				54				26				24				11										355			0
	74				19.3				257				54				26				24				11										184			0
	63				21.6				258				54				26				24				11										298			0
	76				23				258				55				27				24				10										230			0
	79				35				258				55				27				24				10										324			0
	65				25.2				258				55				27				24				10										231			0
	75				22.8				258				55				27				24				10										381			0
	91				19.2				258				55				27				24				10										295			0
	86				17.1				258				56				27				24				10										254			0
	73				22.4				258				57				27				24				10										143			0
	66				21.9				259				57				27				24				10										268			0
	81				17.8				259				58				27				24				10										198			0
	32				20.5				259				58				27				23				10										222			0
	60				21.6				259				58				27				23				10										259			0
	77				27.4				260				59				27				23				10										205			0
	63				25.7				260				60				27				23				10										284			0
	81				18.9				260				60				27				23				10										314			0
	69				20.9				261				60				27				23				10										153			0
	82				23.7				261				60				27				23				10										328			0
	66				25.6				261				60				27				23				10										116			0
	73				20.17				261				60				27				23				10										221			0
	67				23.46				261				60				27				23				10										183			0
	57				23.27				262				60				27				23				10										258			0
	50				21.96				263				60				27				22				10										309			0
	61				24.67				263				60				27				22				10										399			0
	80				26.77				263				60				27				22				10										331			0
	80				19.56				264				60				28				22				10										200			0
	68				22.59				264				60				28				22				10										306			0
	59				23.06				264				60				28				22				10										288			0
	83				18.11				264				60				28				22				10										178			0
	74				24.44				264				60				28				22				10										338			0
	74				23.98				264				60				28				22				10										289			0
	64				23.37				265				60				28				22				10										263			0
	55				25.41				265				61				28				22				10										148			0
	72				24.22				265				61				28				22				10										288			0
	59				22.13				265				61				28				22				10										164			0
	87				23.98				265				62				28				22				10										192			0
	53				23.76				265				62				28				22				10										149			0
	54				16.15				266				62				28				22				10										247			0
	91				20.64				266				63				28				22				10										192			0
	72				20.7				266				63				28				22				10										306			0
	84				18.07				266				64				28				22				10										161			0
	68				23.02				266				64				29				22				10										202			0
	92				19.39				267				65				29				22				10										156			0
	72				29.2				267				65				29				21				10										269			0
	62				20.3				267				66				29				21				10										130			0
	77				23.33				268				67				29				21				10										211			0
	72				21.47				268				67				29				21				10										614			0
	58				24.56				268				67				29				21				10										199			0
	80				12.94				268				68				29				20				10										271			0
	92				16.95				268				69				29				20				10										122			0
	61				24.06				269				70				29				20				10										261			0
	83				23.98				269				70				29				20				10										166			0
	80				20.85				269				70				29				20				10										229			0
	67				20.3				269				70				29				20				10										290			0
	80				19.34				269				70				29				20				10										205			0
	86				20.6				269				70				29				20				10										202			0
	84				18.69				270				70				29				20				10										124			0
	82				23.7				270				70				30				20				10										265			0
	64				18.5				270				70				30				20				10										136			0
	59				23.18				270				70				30				20				10										196			0
	78				29.18				270				70				30				20				10										131			0
	72				17.96				271				70				30				20				10										263			0
	74				24.6				271				71				30				20				10										344			0
	86				20.96				271				71				30				20				10										225			0
	70				20.77				271				71				30				20				10										213			0
	69				23.19				272				72				30				20				10										249			0
	80				17.4				273				72				30				20				10										125			0
	67				23.6				273				73				30				20				10										178			0
	81				25.6				273				74				30				20				10										106			0
	66				24.3				273				75				30				20				10										139			0
	67				20.93				273				75				30				20				10										174			0
	69				27.36				273				75				30				20				10										165			0
	76				19.2				275				76				30				20				10										189			0
	62				19.8				276				76				30				20				10										121			0
	83				18				276				76				30				20				10										322			0
	74				20.1				276				80				30				20				10										186			0
	64				14.7				276				80				30				20				10										211			0
	82				18.6				277				80				31				20				10										99			0
	90				16.7				277				80				31				20				10										185			0
	73				21.9				277				80				31				20				10										273			0
	74				30.1				278				80				31				20				10										424			0
	66				22				278				80				31				20				10										176			0
	51				23.8				278				80				31				20				10										145			0
	66				18.3				279				80				31				20				10										322			0
	66				23.5				279				80				31				20				10										210			0
	68				22				279				80				31				20				10										161			0
	81				31				279				80				31				20				10										220			0
	55				20.04				280				81				31				20				10										130			0
	76				18.66				280				83				31				20				10										380			0
	63				34.83				280				83				32				20				10										304			0
	69				25.9				281				83				32				20				10										172			0
	84				21.2				282				84				32				20				10										164			0
	70				23.3				282				85				32				20				10										349			0
	51				18.22				282				85				32				20				10										206			0
	39				27.89				282				85				32				20				10										245			0
	68				14.2				283				85				32				20				10										261			0
	60				19.4				284				85				32				19				10										187			0
	75				21.06				284				87				32				19				10										146			0
	74				17.7				284				89				32				19				10										255			0
	87				18.57				284				90				32				19				10										139			0
	77				23.53				284				90				33				19				10										201			0
	78				18.8				284				92				33				18				10										160			0
	65				22.6				284				93				33				18				10										187			0
	77				28.7				285				93				33				18				10										186			0
	71				24.61				285				95				33				18				10										180			0
	73				19.52				285				95				33				18				10										237			0
	74				24.5				285				95				33				18				10										148			0
	75				23.15				285				97				33				18				10										243			0
	68				27.49				285				97				33				18				10										201			0
	79				25.1				285				99				33				18				10										119			0
	72				18.5				285				100				33				18				10										254			0
	69				22.52				285				100				33				18				10										156			0
	65				19.8				286				100				33				18				10										311			0
	73				25.6				286				100				33				18				9										174			0
	69				24.53				286				100				33				18				9										141			0
	60				17.2				286				100				33				18				9										171			0
	54				21.65				286				100				34				18				9										328			0
	50				29.8				286				100				34				18				9										128			0
	61				19.5				287				100				34				18				9										145			0
	61				25.24				287				100				34				18				9										208			0
	73				22.4				287				100				34				18				9										192			0
	78				26.8				287				100				34				18				9										207			0
	70				31.4				287				100				34				18				9										267			0
	66				20.7				287				100				34				18				9										248			0
	61				22.7				288				100				34				18				9										187			0
	68				27.2				288				100				34				18				9										167			0
	68				28.3				288				100				35				18				9										196			0
	71				13.3				288				100				35				17				9										231			0
	76				24.8				288				100				35				17				9										172			0
	52				29.12				288				100				35				17				9										211			0
	59				22.42				288				101				35				17				9										223			0
	88				23.76				288				101				35				17				9										256			0
	48				28.4				289				103				35				16				9										249			0
	81				18.98				289				104				35				16				9										256			0
	74				22.7				289				105				35				16				9										171			0
	34				25.74				289				105				35				16				9										268			0
	62				23.5				289				107				35				16				9										189			0
	74				23.17				289				107				35				16				9										195			0
	81				22.92				289				108				35				15				9										200			0
	73				27.4				290				109				35				15				9										253			0
	82				24.9				290				110				36				15				9										152			0
	83				23.3				290				110				36				15				9										308			0
	48				23.7				290				110				36				15				9										166			0
	67				24.2				290				110				36				15				9										293			0
	65				19.6				290				110				36				15				9										192			0
	88				20.7				291				115				36				15				9										269			0
	78				19.3				291				115				36				15				9										224			0
	76				20.9				291				120				36				15				9										256			0
	73				21				291				120				36				15				9										250			0
	66				19.3				292				120				36				15				9										190			0
	68				20.4				292				120				36				15				9										172			0
	67				19				293				120				37				15				9										125			0
	74				27.9				293				120				37				15				9										208			0
	78				16.7				293				120				37				15				9										271			0
	69				22.4				294				121				37				15				9										160			0
	73				22.1				294				121				37				15				9										167			0
	79				17.5				295				121				37				15				9										197			0
	63				23.5				295				124				37				15				9										237			0
	34				25				295				125				37				15				9										241			0
	72				23.8				295				125				38				15				9										244			0
	47				40.5				295				126				38				15				9										198			0
	75				24.3				296				126				38				15				9										196			0
	76				15.4				296				128				38				15				9										155			0
	78				25.9				297				128				38				15				9										166			0
	80				26.5				297				128				38				15				9										196			0
	64				22.8				298				129				39				15				9										181			0
	83				16.1				298				129				39				15				9										237			0
	82				18.6				298				129				39				15				9										144			0
	58				28.7				298				129				39				15				9										136			0
	30				29.1				298				129				39				15				9										171			0
	74				23.7				299				130				39				15				9										183			0
	71				22.2				299				130				39				15				9										223			0
	78				26				300				130				39				15				9										226			0
	69				23.5				301				130				40				15				9										175			0
	85				18				302				132				40				15				9										170			0
	76				20.1				304				132				40				15				9										179			0
	83				25.7				304				132				40				14				9										143			0
	73				21				304				135				40				14				9										161			0
	62				21.7				304				135				40				14				9										172			0
	75				19.6				305				137				41				14				9										160			0
	70				20.6				306				140				41				14				9										210			0
	87				22.9				306				140				41				14				9										214			0
	78				20.9				306				141				41				14				9										136			0
	62				26.1				306				145				41				14				9										171			0
	78				19.8				307				148				41				14				9										210			0
	66				25.9				308				150				41				14				9										145			0
	75				24.8				308				150				41				13				9										150			0
	64				25.75				308				150				41				13				9										126			0
	79				30.1				309				150				42				13				9										242			0
	80				19.43				310				150				42				13				9										235			0
	69				17.96				310				150				42				13				9										174			0
	72				32.2				311				150				42				13				9										154			0
	70				17.2				311				150				43				13				9										130			0
	80				17.05				311				153				43				13				9										195			0
	68				23.4				312				153				43				13				9										169			0
	77				22.9				312				155				44				12				9										234			0
	89				25.8				312				155				44				12				9										95			0
	81				20				313				155				44				12				9										123			0
	83				20.2				313				157				44				12				9										206			0
	66				22.4				314				158				44				12				9										177			0
	71				24				314				160				45				12				9										264			0
	61				16.4				315				160				45				12				9										169			0
	74				22.6				315				160				45				12				9										185			0
	68				18.5				317				160				46				12				9										134			0
	83				22.3				317				160				46				12				9										158			0
	74				22.7				318				161				46				12				9										115			0
	77				28				318				164				46				12				9										127			0
	66				16.8				318				164				46				12				9										209			0
	63				16.8				318				170				46				12				9										183			0
	77				18.9				318				177				46				12				9										179			0
	81				18.5				319				180				47				12				9										128			0
	82				24.8				320				180				47				12				9										156			0
	72				26.2				322				182				48				12				9										248			0
	81				19				322				182				48				11				9										225			0
	77				19.1				322				184				48				11				9										252			0
	69				21				322				184				48				11				9										299			0
	70				22.9				322				185				51				11				9										152			0
	45				42				323				185				52				10				9										189			0
	77				19.8				323				185				52				10				9										264			0
	77				24.8				324				185				53				10				9										204			0
	51				24.2				324				187				53				10				9										256			0
	80				21.1				325				190				53				10				9										210			0
	74				20.5				325				190				53				10				9										200			0
	71				29				325				195				54				10				9										212			0
	88				19.6				325				197				55				10				9										198			0
	73				25.8				327				199				55				10				9										251			0
	72				16.3				327				200				56				10				9										135			0
	66				19.3				327				200				57				10				9										168			0
	70				19.4				328				200				58				10				9										214			0
	80				26.2				328				200				59				10				9										89			0
	46				16.5				328				201				61				10				9										195			0
	62				18.5				329				204				62				10				9										219			0
	68				21				329				205				62				10				9										190			0
	66				23.83				329				205				66				10				9										190			0
	75				15.1				331				207				66				10				8										143			0
	63				27.4				331				208				69				10				8										205			0
	53				22.66				331				210				74				10				8										236			0
	86				18				332				217				115				10				8										304			0
	79				19.9				333				217				19				10				8										307			0
	48				21.9				335				218				17				10				8										323			0
	75				23				335				218				2				10				8										226			0
	72				19.2				335				220				14				10				8										234			0
	77				23.83				336				220				14				10				8										274			0
	68				19.1				336				220				23				10				8										133			0
	60				22.12				337				220				2				10				8										322			0
	85				22.41				337				220				7				10				8										323			0
	66				19.6				337				225				9				10				8										461			0
	63				19.1				338				225				9				10				8										175			0
	69				23.44				338				226				20				10				8										198			0
	72				18.97				338				227				4				10				8										182			0
	68				23.4				339				227				8				10				8										227			0
	90				24.4				339				228				16				10				8										267			0
	80				24.5				339				228				5				10				8										147			0
	71				23.8				341				230				10				9.2				8										164			0
	71				17.76				341				230				11				9				8										254			0
	85				20.6				342				231				18				9				8										150			0
	75				19.3				342				233				21				9				8										167			0
	79				23.2				344				236				22				9				8										240			0
	66				23.97				344				240				8				8.7				8										133			0
	65				23.2				346				241				22				8.5				8										97			0
	95				21.82				348				245				9				8.5				8										164			0
	63				19.7				348				250				8				8.2				8										94			0
	43				22.8				349				250				35				8				8										101			0
	78				22.17				350				250				8				8				8										221			0
	65				18.7				350				250				21				8				8										137			0
	80				31.6				351				252				8				8				8										84			0
	61				20.2				351				255				4				8				8										151			0
	64				26.97				352				256				3				8				8										162			0
	80				21.31				354				260				14				8				8										139			0
	49				22.45				354				263				17				8				8										166			0
	70				19.72				355				265				17				8				8										90			0
	62				25.2				356				272				8				8				8										254			0
	58				20.4				357				275				16				8				8										150			0
	86				21.8				358				276				12				8				8										167			0
	42				24.3				359				280				16				7.5				8										240			0
	61				24.61				361				280				9				7				8										133			0
	77				16				361				280				26				7				8										97			0
	68				23.6				361				280				25				7				8										164			0
	60				20.4				362				280				0				7				8													0
	71				26.8				365				280				9				7				8													0
	68				22				365				282				20				7				8													0
	83				22.2				366				290				3				7				8													0
	65				22.8				367				290				12				7				8													0
	83				16.8				367				292				14				7				8													0
	77				20				371				298				4				7				8													0
	82				19.2				374				300				45				7				8													0
	80				18.4				375				300				15				7				8													0
	96				18.3				375				300				30				6.6				8													0
	70				22.77				376				300				27				6.5				8													0
	69				17				377				300				23				6.5				8													0
	56				24.4				379				305				32				6.2				8													0
	65				20.6				380				306				20				6				8													0
	79				19				381				310				8				6				8													0
	55				29.8				382				310				9				6				8													0
	88				28.7				382				316				22				6				8													0
	54				18.9				385				320				3				6				8													0
	55				20.9				386				322				8				5.9				8													0
	82				22.1				386				325								5.8				8													0
	73				14.3				388				325								5.5				8													0
	69				22.3				390				328								5.5				8													0
	41				21.2				390				330								5.2				8													0
	56				19.1				391				332								5.2				8													0
	59				23.1				391				332								5.2				8													0
	66				18.8				392				340								5				8													0
	76				23.7				396				340								5				8													0
	75				26.6				398				346								5				8													0
	72				15.4				399				350								5				8													0
	52				23.4				401				350								5				8													0
	50				19.7				404				354								4.8				8													0
	67				25.4				404				360								4.8				8													0
	87				19.6				406				365								4.6				8													0
	65				18				406				370								4.5				8													0
	69				25.2				407				375								4.5				8													0
	85				22.3				409				380								4				8													0
	92				19				409				385								4				8													0
	42				14.6				410				390								4				8													0
	83				21.1				410				390								3.9				8													0
	69				17.9				411				390								3.5				8													0
	56				21.7				413				395								3.4				8													0
	69				20				415				415								3.3				7													0
	90				17				416				415								3				7													0
	74				23.3				416				418								3				7													0
	77				19.8				419				431								3				7													0
	39				23.8				421				445								3				7													0
	71				19.5				423				450								3				7													0
	82				17.5				423				450								3				7													0
	89				19.5				424				450								3				7													0
	83				18.2				425				457								3				7													0
	52				23				426				475								3				7													0
	53				26.4				430				476								2.5				7													0
	58				17.7				431				481								2.4				7													0
	87				15.6				437				490								2.2				7													0
	74				20				448				500								2.1				7													0
	74				26.2				450				500								2				7													0
	69				23.3				450				500								2				7													0
	69				18.6				453				515								2				7													0
	80				19.3				454				530								2				7													0
	74				20.8				455				530								2				7													0
	91				19.8				460				533								2				7													0
	75				21				462				538								2				7													0
	48				18.7				462				540								1.6				7													0
	71				24.1				463				540								1.5				7													0
	83				25.3				464				543								1.5				7													0
	69				24.3				466				548								1.3				7													0
	70				21.93				470				550								1.2				7													0
	85				17.12				472				560								1				7													0
	93				16				473				570								1				7													0
	80				16.13				474				573								1				7													0
	50				23.14				479				578								1				7													0
	65				21.62				481				600								0.6				7													0
	72				21.03				483				629								4.5				7													0
	60				26.7				484				642								41				7													0
	71				19.68				485				666								80				7													0
	68				20.5				486				670								44				7													0
	85				24.72				486				700								26				7													0
	79				26.38				488				700								23				7													0
	72				25.03				493				705								56				7													0
	82				19.97				493				740								10				7													0
	47				25.28				493				757								20				7													0
	75				20.59				497				795								60				7													0
	75				22.35				497				806								34				7													0
	79				40.91				502				811								13				6													0
	82				22.33				508				831								44				6
	80				25.82				527				850								31				6
	86				24				531				860								32				5
	75				22.2				567				887								36				5
	70				23.6				569				895								36				3
	83				28.99				573				923								20				24
	85				26.42				574				950								60				30
	77				19.84				610				973								52				19
	69				18.73				614				975								45				12
	73				20.87				614				996								48				16
	87				22.28				719				1059								40				10
	83				22.55				725				1120								42				15
	74				19.23				299				1125								43				25
	57				20.69				248				1340								15				19
	72				23.23				225				1400								60				14
	83				22.06				94				1424								52				10
	92				19.7				252				1515								70				10
	94				18.03				299				1546								10				30
	79				26.78				152				1604								56				14
	87				26.02				101				2902								10				13
	79				19.68				221				3060								44				11
	81				20.25				137				3330								23				43
	72				21.08				189				3580								24				15
	70				19.41				264				3935								19				11
	40				38.66				204				81								55				13
	85				21.26				256				566								31				22
	68				24.35				210				15								30				81
	78				19.64				84				40								55				15
	47				18.01				200				76								50				36
	83				27.93				212				20								50				12
	75				30				198				33								6				12
	68				22				251				257								50				9
	79				16				135				146								45				36
	77				24.4				168				42								70				13
	82				33.9				214				100								50				11
	58				21.5				89				132								60				8
	74				22.5				195				127								13				14
	87				20.97				219				28								90				9
	75				20.3				190				24								25				9
	87				27.5				190				10								35				9
	82				29				143				10								45				26
	83				27.47				205				20								48				29
	87				16.5				236				101								63				11
	64				18.42				304				5								30				11
	83				19.42				307				88								51				15
	79				19.66				323				150								20				21
	81				27.22				226				15								12				14
	71				23.4				234				103												72
	76				22.61				274				147												20
	82				17.32				133				6												40
	91				26.84				322				10												23
	89				16.54				323				15												13
	86				18.16				461				10												47
	96				16.58				175				15												14
	83				22.9				198				20												26
	74				25.94				182				165												11
	69				26.55				227				40												15
	92				24.36				151				10												15
	82				25.7				162				10												89
	63				25.58				139				15												21
	75				25.09				267				75												18
	80				24.98				147				45												11
	80				27.29				166				15												9
	60				20.79				164				125												14
	69				17.79				254				30
	72				20.5				150				30
	66				27.54				167				50
	68				23.56				240				150
	88				21.31				90				420
	84				25.77				133				130
	86				19.13				97				25
	88				19.4				164				86
	70				26								3
	70				27.1								150
	82				22.6								5
	86				22.7								30
	68				26								8
	76				20.1								10
	84				18								43
	86				16.9								9
	86				22.2								0
	68				37.6								15
	88				19								11
	82				22.5
	87				19.11
	81				17.28
	80				22.48
	86				18.41
	75				22.6
